# Supplementary material for: Oxidization enhances type I ROS generation of AIE-active zwitterionic photosensitizers for photodynamic killing of drug-resistant bacteria
Source: Chem Sci. 2023 Apr 17;14(18):4863–71. doi: 10.1039/d3sc00980g (PMC10171080; doi:10.1039/d3sc00980g)
Supplement: SC-014-D3SC00980G-s002 [file SC-014-D3SC00980G-s002.cif]

# Electronic Supplementary Material (ESI) for Chemical Science.
# This journal is © The Royal Society of Chemistry 2023

####################################################################### 
# 
# This file contains crystal structure data downloaded from the 
# Cambridge Structural Database (CSD) hosted by the Cambridge 
# Crystallographic Data Centre (CCDC).
# 
# Full information about CCDC data access policies and citation 
# guidelines are available at http://www.ccdc.cam.ac.uk/access/V1 
# 
# Audit and citation data items may have been added by the CCDC. 
# Please retain this information to preserve the provenance of 
# this file and to allow appropriate attribution of the data. 
# 
#######################################################################

data_nm01
_database_code_depnum_ccdc_archive 'CCDC 2210454'
loop_
_audit_author_name
_audit_author_address
'Gong Jianye'
;Inner Mongolia University
China
;
_audit_update_record             
;
2022-09-30 deposited with the CCDC.	2023-04-06 downloaded from the CCDC.
;
_audit_creation_date             2020-06-26
_audit_creation_method           
;
Olex2 1.3
(compiled 2020.02.04 svn.rd84adfe8 for OlexSys, GUI svn.r6032)
;
_shelx_SHELXL_version_number     2018/3
_chemical_name_common            ?
_chemical_name_systematic        ?
_chemical_formula_moiety         'C26 H24 N4 O2'
_chemical_formula_sum            'C26 H24 N4 O2'
_chemical_formula_weight         424.49
_chemical_melting_point          ?
loop_
_atom_type_symbol
_atom_type_description
_atom_type_scat_dispersion_real
_atom_type_scat_dispersion_imag
_atom_type_scat_source
C C 0.0033 0.0016 'International Tables Vol C Tables 4.2.6.8 and 6.1.1.4'
H H 0.0000 0.0000 'International Tables Vol C Tables 4.2.6.8 and 6.1.1.4'
N N 0.0061 0.0033 'International Tables Vol C Tables 4.2.6.8 and 6.1.1.4'
O O 0.0106 0.0060 'International Tables Vol C Tables 4.2.6.8 and 6.1.1.4'

_shelx_space_group_comment       
;
The symmetry employed for this shelxl refinement is uniquely defined
by the following loop, which should always be used as a source of
symmetry information in preference to the above space-group names.
They are only intended as comments.
;
_space_group_crystal_system      monoclinic
_space_group_IT_number           14
_space_group_name_H-M_alt        'P 1 21/c 1'
_space_group_name_Hall           '-P 2ybc'
loop_
_space_group_symop_operation_xyz
'x, y, z'
'-x, y+1/2, -z+1/2'
'-x, -y, -z'
'x, -y-1/2, z-1/2'

_cell_length_a                   20.8659(13)
_cell_length_b                   11.4511(9)
_cell_length_c                   8.7949(5)
_cell_angle_alpha                90
_cell_angle_beta                 95.531(6)
_cell_angle_gamma                90
_cell_volume                     2091.6(2)
_cell_formula_units_Z            4
_cell_measurement_reflns_used    3392
_cell_measurement_temperature    100.0(2)
_cell_measurement_theta_max      27.9270
_cell_measurement_theta_min      3.0150
_shelx_estimated_absorpt_T_max   ?
_shelx_estimated_absorpt_T_min   ?
_exptl_absorpt_coefficient_mu    0.087
_exptl_absorpt_correction_T_max  1.00000
_exptl_absorpt_correction_T_min  0.87596
_exptl_absorpt_correction_type   multi-scan
_exptl_absorpt_process_details   
;
CrysAlisPro 1.171.38.43f (Rigaku Oxford Diffraction, 2015)
Empirical absorption correction using spherical harmonics,
 implemented in SCALE3 ABSPACK scaling algorithm.
;
_exptl_absorpt_special_details   ?
_exptl_crystal_colour            colourless
_exptl_crystal_colour_primary    colourless
_exptl_crystal_density_diffrn    1.348
_exptl_crystal_density_meas      ?
_exptl_crystal_density_method    ?
_exptl_crystal_description       block
_exptl_crystal_F_000             896
_exptl_crystal_size_max          0.14
_exptl_crystal_size_mid          0.11
_exptl_crystal_size_min          0.1
_exptl_transmission_factor_max   ?
_exptl_transmission_factor_min   ?
_diffrn_reflns_av_R_equivalents  0.0613
_diffrn_reflns_av_unetI/netI     0.0709
_diffrn_reflns_Laue_measured_fraction_full 0.999
_diffrn_reflns_Laue_measured_fraction_max 0.999
_diffrn_reflns_limit_h_max       24
_diffrn_reflns_limit_h_min       -20
_diffrn_reflns_limit_k_max       9
_diffrn_reflns_limit_k_min       -13
_diffrn_reflns_limit_l_max       10
_diffrn_reflns_limit_l_min       -9
_diffrn_reflns_number            9345
_diffrn_reflns_point_group_measured_fraction_full 0.999
_diffrn_reflns_point_group_measured_fraction_max 0.999
_diffrn_reflns_theta_full        24.996
_diffrn_reflns_theta_max         24.996
_diffrn_reflns_theta_min         2.031
_diffrn_ambient_environment      N~2~
_diffrn_ambient_temperature      100.0(2)
_diffrn_detector                 'CCD plate'
_diffrn_detector_area_resol_mean 5.2684
_diffrn_detector_type            AtlasS2
_diffrn_measured_fraction_theta_full 0.999
_diffrn_measured_fraction_theta_max 0.999
_diffrn_measurement_details      
;
List of Runs (angles in degrees, time in seconds):

  # Type    Start    End  Width  t~exp~   \w     \q     \k     \f   Frames
#--------------------------------------------------------------------------
  1  \w    -14.00  28.00   1.00    7.50    --  -11.59 -99.00 120.00   42
  2  \w    -29.00  78.00   1.00    7.50    --   11.74  19.00 -90.00  107
  3  \w     35.00  95.00   1.00    7.50    --   11.74 178.00 120.00   60
;
_diffrn_measurement_device       'four-circle diffractometer'
_diffrn_measurement_device_type  'SuperNova, Dual, Cu at zero, AtlasS2'
_diffrn_measurement_method       '\w scans'
_diffrn_orient_matrix_type       
'CrysAlisPro convention (1999,Acta A55,543-557)'
_diffrn_orient_matrix_UB_11      0.0303784000
_diffrn_orient_matrix_UB_12      -0.0276565000
_diffrn_orient_matrix_UB_13      0.0146031000
_diffrn_orient_matrix_UB_21      -0.0131529000
_diffrn_orient_matrix_UB_22      -0.0524450000
_diffrn_orient_matrix_UB_23      -0.0326529000
_diffrn_orient_matrix_UB_31      0.0083338000
_diffrn_orient_matrix_UB_32      0.0179614000
_diffrn_orient_matrix_UB_33      -0.0727358000
_diffrn_radiation_monochromator  mirror
_diffrn_radiation_probe          x-ray
_diffrn_radiation_type           'Mo K\a'
_diffrn_radiation_wavelength     0.71073
_diffrn_source                   'micro-focus sealed X-ray tube'
_diffrn_source_type              'SuperNova (Mo) X-ray Source'
_reflns_Friedel_coverage         0.000
_reflns_Friedel_fraction_full    .
_reflns_Friedel_fraction_max     .
_reflns_number_gt                2846
_reflns_number_total             3680
_reflns_odcompleteness_completeness 99.93
_reflns_odcompleteness_iscentric 1
_reflns_odcompleteness_theta     26.32
_reflns_special_details          
;
 Reflections were merged by SHELXL according to the crystal
 class for the calculation of statistics and refinement.
 
 _reflns_Friedel_fraction is defined as the number of unique
 Friedel pairs measured divided by the number that would be
 possible theoretically, ignoring centric projections and
 systematic absences.
;
_reflns_threshold_expression     'I > 2\s(I)'
_computing_cell_refinement       'CrysAlisPro 1.171.38.43f (Rigaku OD, 2015)'
_computing_data_collection       'CrysAlisPro 1.171.38.43f (Rigaku OD, 2015)'
_computing_data_reduction        'CrysAlisPro 1.171.38.43f (Rigaku OD, 2015)'
_computing_molecular_graphics    'Olex2 1.3 (Dolomanov et al., 2009)'
_computing_publication_material  'Olex2 1.3 (Dolomanov et al., 2009)'
_computing_structure_refinement  'SHELXL 2018/3 (Sheldrick, 2015)'
_computing_structure_solution    'SHELXT 2018/2 (Sheldrick, 2018)'
_refine_diff_density_max         0.623
_refine_diff_density_min         -0.319
_refine_diff_density_rms         0.069
_refine_ls_extinction_coef       .
_refine_ls_extinction_method     none
_refine_ls_goodness_of_fit_ref   1.067
_refine_ls_hydrogen_treatment    constr
_refine_ls_matrix_type           full
_refine_ls_number_parameters     289
_refine_ls_number_reflns         3680
_refine_ls_number_restraints     7
_refine_ls_R_factor_all          0.0903
_refine_ls_R_factor_gt           0.0719
_refine_ls_restrained_S_all      1.072
_refine_ls_shift/su_max          0.000
_refine_ls_shift/su_mean         0.000
_refine_ls_structure_factor_coef Fsqd
_refine_ls_weighting_details     
'w=1/[\s^2^(Fo^2^)+(0.0801P)^2^+1.4323P] where P=(Fo^2^+2Fc^2^)/3'
_refine_ls_weighting_scheme      calc
_refine_ls_wR_factor_gt          0.1739
_refine_ls_wR_factor_ref         0.1899
_refine_special_details          ?
_olex2_refinement_description    
;
1. Fixed Uiso
 At 1.2 times of:
  All C(H) groups, All C(H,H) groups
2. Rigid bond restraints
 O1, N3
 with sigma for 1-2 distances of 0.01 and sigma for 1-3 distances of 0.01
3. Uiso/Uaniso restraints and constraints
O1 \\sim N3: within 2A with sigma of 0.002 and sigma for terminal atoms of
0.004 within 2A
4.a Secondary CH2 refined with riding coordinates:
 C11(H11A,H11B), C12(H12A,H12B), C13(H13A,H13B), C14(H14A,H14B)
4.b Aromatic/amide H refined with riding coordinates:
 C2(H2), C3(H3), C5(H5), C6(H6), C8(H8), C9(H9), C16(H16), C17(H17), C18(H18),
 C19(H19), C20(H20), C22(H22), C23(H23), C24(H24), C25(H25), C26(H26)
;
_atom_sites_solution_hydrogens   geom
_atom_sites_solution_primary     dual
_atom_sites_solution_secondary   ?
loop_
_atom_site_label
_atom_site_type_symbol
_atom_site_fract_x
_atom_site_fract_y
_atom_site_fract_z
_atom_site_U_iso_or_equiv
_atom_site_adp_type
_atom_site_occupancy
_atom_site_site_symmetry_order
_atom_site_calc_flag
_atom_site_refinement_flags_posn
_atom_site_refinement_flags_adp
_atom_site_refinement_flags_occupancy
_atom_site_disorder_assembly
_atom_site_disorder_group
O1 O 0.54677(10) 0.19266(19) 0.5526(2) 0.0387(6) Uani 1 1 d . U . . .
O2 O 0.74863(10) 0.4070(2) 0.4897(2) 0.0397(6) Uani 1 1 d . . . . .
N1 N 0.18206(10) 0.3638(2) 0.8778(3) 0.0260(6) Uani 1 1 d . . . . .
N2 N 0.46677(10) 0.2773(2) 0.6676(3) 0.0269(6) Uani 1 1 d . . . . .
N3 N 0.52599(11) 0.2839(2) 0.6232(3) 0.0304(6) Uani 1 1 d . U . . .
N4 N 0.62711(11) 0.3709(2) 0.6018(3) 0.0301(6) Uani 1 1 d . . . . .
C1 C 0.24798(12) 0.3564(2) 0.8535(3) 0.0225(6) Uani 1 1 d . . . . .
C2 C 0.29143(13) 0.4378(3) 0.9213(3) 0.0251(6) Uani 1 1 d . . . . .
H2 H 0.277299 0.492481 0.988677 0.030 Uiso 1 1 calc R U . . .
C3 C 0.35490(13) 0.4387(3) 0.8904(3) 0.0253(6) Uani 1 1 d . . . . .
H3 H 0.382958 0.493505 0.938058 0.030 Uiso 1 1 calc R U . . .
C4 C 0.37779(12) 0.3587(2) 0.7887(3) 0.0224(6) Uani 1 1 d . . . . .
C5 C 0.33478(12) 0.2745(2) 0.7259(3) 0.0227(6) Uani 1 1 d . . . . .
H5 H 0.349338 0.217986 0.661458 0.027 Uiso 1 1 calc R U . . .
C6 C 0.27110(13) 0.2727(3) 0.7569(3) 0.0239(6) Uani 1 1 d . . . . .
H6 H 0.243503 0.215553 0.713180 0.029 Uiso 1 1 calc R U . . .
C7 C 0.44412(12) 0.3681(2) 0.7437(3) 0.0227(6) Uani 1 1 d . . . . .
C8 C 0.48106(12) 0.4680(3) 0.7723(3) 0.0257(7) Uani 1 1 d . . . . .
H8 H 0.465683 0.530607 0.825509 0.031 Uiso 1 1 calc R U . . .
C9 C 0.54019(13) 0.4719(3) 0.7203(3) 0.0263(7) Uani 1 1 d . . . . .
H9 H 0.564935 0.539108 0.736396 0.032 Uiso 1 1 calc R U . . .
C10 C 0.56463(14) 0.3792(3) 0.6445(3) 0.0288(7) Uani 1 1 d . . . . .
C11 C 0.67103(14) 0.4630(3) 0.6617(4) 0.0362(8) Uani 1 1 d . . . . .
H11A H 0.666077 0.475983 0.768885 0.043 Uiso 1 1 calc R U . . .
H11B H 0.661046 0.535234 0.606909 0.043 Uiso 1 1 calc R U . . .
C12 C 0.73840(14) 0.4273(3) 0.6430(3) 0.0361(8) Uani 1 1 d . . . . .
H12A H 0.767532 0.488048 0.683915 0.043 Uiso 1 1 calc R U . . .
H12B H 0.748379 0.356700 0.701584 0.043 Uiso 1 1 calc R U . . .
C13 C 0.70463(16) 0.3191(3) 0.4266(4) 0.0437(9) Uani 1 1 d . . . . .
H13A H 0.714412 0.245534 0.478416 0.052 Uiso 1 1 calc R U . . .
H13B H 0.710411 0.308447 0.319364 0.052 Uiso 1 1 calc R U . . .
C14 C 0.63524(14) 0.3514(3) 0.4423(3) 0.0330(7) Uani 1 1 d . . . . .
H14A H 0.623970 0.421539 0.383985 0.040 Uiso 1 1 calc R U . . .
H14B H 0.607048 0.288833 0.402580 0.040 Uiso 1 1 calc R U . . .
C15 C 0.15546(12) 0.4754(3) 0.9106(3) 0.0239(6) Uani 1 1 d . . . . .
C16 C 0.16712(12) 0.5724(3) 0.8229(3) 0.0254(7) Uani 1 1 d . . . . .
H16 H 0.191585 0.565030 0.740457 0.030 Uiso 1 1 calc R U . . .
C17 C 0.14246(13) 0.6799(3) 0.8579(3) 0.0286(7) Uani 1 1 d . . . . .
H17 H 0.151696 0.745174 0.801078 0.034 Uiso 1 1 calc R U . . .
C18 C 0.10422(14) 0.6913(3) 0.9766(3) 0.0314(7) Uani 1 1 d . . . . .
H18 H 0.087540 0.763784 0.999520 0.038 Uiso 1 1 calc R U . . .
C19 C 0.09089(14) 0.5940(3) 1.0613(3) 0.0325(7) Uani 1 1 d . . . . .
H19 H 0.064279 0.600773 1.139747 0.039 Uiso 1 1 calc R U . . .
C20 C 0.11687(14) 0.4869(3) 1.0298(3) 0.0288(7) Uani 1 1 d . . . . .
H20 H 0.108524 0.422161 1.088710 0.035 Uiso 1 1 calc R U . . .
C21 C 0.14071(12) 0.2646(2) 0.8738(3) 0.0216(6) Uani 1 1 d . . . . .
C22 C 0.16064(13) 0.1605(3) 0.9413(3) 0.0237(6) Uani 1 1 d . . . . .
H22 H 0.202728 0.152386 0.985496 0.028 Uiso 1 1 calc R U . . .
C23 C 0.11781(14) 0.0675(3) 0.9435(3) 0.0283(7) Uani 1 1 d . . . . .
H23 H 0.131552 -0.002823 0.988574 0.034 Uiso 1 1 calc R U . . .
C24 C 0.05519(14) 0.0787(3) 0.8795(3) 0.0307(7) Uani 1 1 d . . . . .
H24 H 0.026515 0.016820 0.882995 0.037 Uiso 1 1 calc R U . . .
C25 C 0.03534(13) 0.1820(3) 0.8104(3) 0.0333(8) Uani 1 1 d . . . . .
H25 H -0.006788 0.189661 0.766361 0.040 Uiso 1 1 calc R U . . .
C26 C 0.07804(13) 0.2752(3) 0.8060(3) 0.0269(7) Uani 1 1 d . . . . .
H26 H 0.064593 0.344477 0.757753 0.032 Uiso 1 1 calc R U . . .

loop_
_atom_site_aniso_label
_atom_site_aniso_U_11
_atom_site_aniso_U_22
_atom_site_aniso_U_33
_atom_site_aniso_U_23
_atom_site_aniso_U_13
_atom_site_aniso_U_12
O1 0.0447(12) 0.0185(12) 0.0532(13) -0.0114(10) 0.0060(10) 0.0016(10)
O2 0.0390(12) 0.0351(14) 0.0486(13) -0.0058(10) 0.0228(10) -0.0074(10)
N1 0.0235(12) 0.0202(14) 0.0351(13) 0.0004(10) 0.0066(10) -0.0007(10)
N2 0.0224(12) 0.0273(15) 0.0313(13) 0.0001(10) 0.0040(10) 0.0008(11)
N3 0.0297(12) 0.0255(15) 0.0362(13) 0.0016(11) 0.0039(10) 0.0004(11)
N4 0.0268(12) 0.0291(16) 0.0346(13) -0.0009(11) 0.0041(10) -0.0019(11)
C1 0.0238(13) 0.0197(16) 0.0241(14) 0.0065(11) 0.0026(11) -0.0017(12)
C2 0.0291(14) 0.0250(17) 0.0210(13) -0.0021(12) 0.0022(11) -0.0023(13)
C3 0.0265(14) 0.0238(17) 0.0249(14) -0.0011(12) -0.0006(11) -0.0070(12)
C4 0.0245(14) 0.0179(16) 0.0244(14) 0.0051(11) 0.0009(11) 0.0005(12)
C5 0.0273(14) 0.0155(16) 0.0252(14) 0.0009(11) 0.0014(11) 0.0009(12)
C6 0.0256(14) 0.0189(16) 0.0271(14) 0.0002(12) 0.0020(11) -0.0033(12)
C7 0.0252(14) 0.0182(16) 0.0239(14) 0.0023(11) -0.0012(11) -0.0001(12)
C8 0.0246(14) 0.0196(17) 0.0330(15) -0.0070(12) 0.0035(12) 0.0008(12)
C9 0.0255(14) 0.0225(17) 0.0308(15) -0.0054(12) 0.0027(12) -0.0030(13)
C10 0.0344(16) 0.0229(18) 0.0279(15) 0.0019(12) -0.0023(12) 0.0006(13)
C11 0.0349(16) 0.038(2) 0.0368(17) -0.0048(14) 0.0071(14) -0.0086(15)
C12 0.0354(17) 0.037(2) 0.0364(17) 0.0042(14) 0.0036(13) -0.0122(15)
C13 0.061(2) 0.030(2) 0.0447(19) -0.0104(15) 0.0290(17) -0.0117(17)
C14 0.0382(17) 0.0270(19) 0.0325(16) 0.0075(13) -0.0028(13) -0.0074(14)
C15 0.0238(14) 0.0218(17) 0.0258(14) 0.0001(12) 0.0006(11) -0.0013(12)
C16 0.0246(14) 0.0271(18) 0.0245(13) 0.0006(12) 0.0032(11) -0.0035(13)
C17 0.0326(15) 0.0210(17) 0.0312(15) 0.0053(12) -0.0018(12) -0.0055(13)
C18 0.0378(16) 0.0234(18) 0.0324(16) -0.0044(13) 0.0000(13) 0.0012(14)
C19 0.0392(17) 0.0276(19) 0.0324(16) 0.0004(13) 0.0121(13) 0.0068(14)
C20 0.0380(16) 0.0226(17) 0.0268(14) 0.0013(12) 0.0077(12) -0.0015(14)
C21 0.0232(13) 0.0194(16) 0.0235(13) -0.0035(11) 0.0082(11) -0.0030(12)
C22 0.0237(13) 0.0256(17) 0.0218(13) -0.0029(12) 0.0030(11) -0.0009(12)
C23 0.0415(17) 0.0195(17) 0.0248(14) -0.0029(12) 0.0083(13) -0.0034(14)
C24 0.0312(16) 0.0303(19) 0.0328(15) -0.0047(14) 0.0136(13) -0.0115(14)
C25 0.0202(14) 0.043(2) 0.0367(16) -0.0090(15) 0.0050(12) -0.0005(14)
C26 0.0252(14) 0.0235(18) 0.0324(15) 0.0010(12) 0.0043(12) 0.0030(13)

_geom_special_details            
;
 All esds (except the esd in the dihedral angle between two l.s. planes)
 are estimated using the full covariance matrix.  The cell esds are taken
 into account individually in the estimation of esds in distances, angles
 and torsion angles; correlations between esds in cell parameters are only
 used when they are defined by crystal symmetry.  An approximate (isotropic)
 treatment of cell esds is used for estimating esds involving l.s. planes.
;
loop_
_geom_bond_atom_site_label_1
_geom_bond_atom_site_label_2
_geom_bond_distance
_geom_bond_site_symmetry_2
_geom_bond_publ_flag
O1 N3 1.310(3) . ?
O2 C12 1.405(4) . ?
O2 C13 1.437(4) . ?
N1 C1 1.415(3) . ?
N1 C15 1.434(4) . ?
N1 C21 1.424(3) . ?
N2 N3 1.334(3) . ?
N2 C7 1.346(4) . ?
N3 C10 1.359(4) . ?
N4 C10 1.395(4) . ?
N4 C11 1.462(4) . ?
N4 C14 1.446(4) . ?
C1 C2 1.393(4) . ?
C1 C6 1.397(4) . ?
C2 H2 0.9300 . ?
C2 C3 1.377(4) . ?
C3 H3 0.9300 . ?
C3 C4 1.396(4) . ?
C4 C5 1.395(4) . ?
C4 C7 1.479(4) . ?
C5 H5 0.9300 . ?
C5 C6 1.382(4) . ?
C6 H6 0.9300 . ?
C7 C8 1.389(4) . ?
C8 H8 0.9300 . ?
C8 C9 1.357(4) . ?
C9 H9 0.9300 . ?
C9 C10 1.377(4) . ?
C11 H11A 0.9700 . ?
C11 H11B 0.9700 . ?
C11 C12 1.488(4) . ?
C12 H12A 0.9700 . ?
C12 H12B 0.9700 . ?
C13 H13A 0.9700 . ?
C13 H13B 0.9700 . ?
C13 C14 1.513(4) . ?
C14 H14A 0.9700 . ?
C14 H14B 0.9700 . ?
C15 C16 1.387(4) . ?
C15 C20 1.389(4) . ?
C16 H16 0.9300 . ?
C16 C17 1.380(4) . ?
C17 H17 0.9300 . ?
C17 C18 1.380(4) . ?
C18 H18 0.9300 . ?
C18 C19 1.383(4) . ?
C19 H19 0.9300 . ?
C19 C20 1.379(4) . ?
C20 H20 0.9300 . ?
C21 C22 1.379(4) . ?
C21 C26 1.389(4) . ?
C22 H22 0.9300 . ?
C22 C23 1.392(4) . ?
C23 H23 0.9300 . ?
C23 C24 1.378(4) . ?
C24 H24 0.9300 . ?
C24 C25 1.375(4) . ?
C25 H25 0.9300 . ?
C25 C26 1.393(4) . ?
C26 H26 0.9300 . ?

loop_
_geom_angle_atom_site_label_1
_geom_angle_atom_site_label_2
_geom_angle_atom_site_label_3
_geom_angle
_geom_angle_site_symmetry_1
_geom_angle_site_symmetry_3
_geom_angle_publ_flag
C12 O2 C13 109.6(2) . . ?
C1 N1 C15 119.0(2) . . ?
C1 N1 C21 123.0(2) . . ?
C21 N1 C15 118.1(2) . . ?
N3 N2 C7 118.8(2) . . ?
O1 N3 N2 116.9(2) . . ?
O1 N3 C10 119.1(2) . . ?
N2 N3 C10 124.0(3) . . ?
C10 N4 C11 115.1(2) . . ?
C10 N4 C14 118.2(2) . . ?
C14 N4 C11 109.5(2) . . ?
C2 C1 N1 119.8(2) . . ?
C2 C1 C6 118.1(2) . . ?
C6 C1 N1 122.0(2) . . ?
C1 C2 H2 119.4 . . ?
C3 C2 C1 121.3(3) . . ?
C3 C2 H2 119.4 . . ?
C2 C3 H3 119.5 . . ?
C2 C3 C4 121.0(3) . . ?
C4 C3 H3 119.5 . . ?
C3 C4 C7 120.7(3) . . ?
C5 C4 C3 117.4(2) . . ?
C5 C4 C7 121.8(2) . . ?
C4 C5 H5 119.1 . . ?
C6 C5 C4 121.7(3) . . ?
C6 C5 H5 119.1 . . ?
C1 C6 H6 119.8 . . ?
C5 C6 C1 120.3(3) . . ?
C5 C6 H6 119.8 . . ?
N2 C7 C4 117.3(2) . . ?
N2 C7 C8 120.7(2) . . ?
C8 C7 C4 121.9(2) . . ?
C7 C8 H8 120.9 . . ?
C9 C8 C7 118.2(3) . . ?
C9 C8 H8 120.9 . . ?
C8 C9 H9 119.0 . . ?
C8 C9 C10 121.9(3) . . ?
C10 C9 H9 119.0 . . ?
N3 C10 N4 117.8(3) . . ?
N3 C10 C9 116.3(3) . . ?
C9 C10 N4 125.6(3) . . ?
N4 C11 H11A 109.8 . . ?
N4 C11 H11B 109.8 . . ?
N4 C11 C12 109.2(3) . . ?
H11A C11 H11B 108.3 . . ?
C12 C11 H11A 109.8 . . ?
C12 C11 H11B 109.8 . . ?
O2 C12 C11 112.6(3) . . ?
O2 C12 H12A 109.1 . . ?
O2 C12 H12B 109.1 . . ?
C11 C12 H12A 109.1 . . ?
C11 C12 H12B 109.1 . . ?
H12A C12 H12B 107.8 . . ?
O2 C13 H13A 109.2 . . ?
O2 C13 H13B 109.2 . . ?
O2 C13 C14 112.0(3) . . ?
H13A C13 H13B 107.9 . . ?
C14 C13 H13A 109.2 . . ?
C14 C13 H13B 109.2 . . ?
N4 C14 C13 109.2(2) . . ?
N4 C14 H14A 109.8 . . ?
N4 C14 H14B 109.8 . . ?
C13 C14 H14A 109.8 . . ?
C13 C14 H14B 109.8 . . ?
H14A C14 H14B 108.3 . . ?
C16 C15 N1 120.7(2) . . ?
C16 C15 C20 119.3(3) . . ?
C20 C15 N1 120.0(2) . . ?
C15 C16 H16 120.0 . . ?
C17 C16 C15 120.1(2) . . ?
C17 C16 H16 120.0 . . ?
C16 C17 H17 119.7 . . ?
C18 C17 C16 120.6(3) . . ?
C18 C17 H17 119.7 . . ?
C17 C18 H18 120.3 . . ?
C17 C18 C19 119.5(3) . . ?
C19 C18 H18 120.3 . . ?
C18 C19 H19 119.8 . . ?
C20 C19 C18 120.3(3) . . ?
C20 C19 H19 119.8 . . ?
C15 C20 H20 119.9 . . ?
C19 C20 C15 120.2(3) . . ?
C19 C20 H20 119.9 . . ?
C22 C21 N1 121.5(2) . . ?
C22 C21 C26 119.5(3) . . ?
C26 C21 N1 118.9(3) . . ?
C21 C22 H22 120.0 . . ?
C21 C22 C23 120.0(3) . . ?
C23 C22 H22 120.0 . . ?
C22 C23 H23 119.8 . . ?
C24 C23 C22 120.5(3) . . ?
C24 C23 H23 119.8 . . ?
C23 C24 H24 120.2 . . ?
C25 C24 C23 119.6(3) . . ?
C25 C24 H24 120.2 . . ?
C24 C25 H25 119.8 . . ?
C24 C25 C26 120.3(3) . . ?
C26 C25 H25 119.8 . . ?
C21 C26 C25 119.9(3) . . ?
C21 C26 H26 120.0 . . ?
C25 C26 H26 120.0 . . ?

loop_
_geom_torsion_atom_site_label_1
_geom_torsion_atom_site_label_2
_geom_torsion_atom_site_label_3
_geom_torsion_atom_site_label_4
_geom_torsion
_geom_torsion_site_symmetry_1
_geom_torsion_site_symmetry_2
_geom_torsion_site_symmetry_3
_geom_torsion_site_symmetry_4
_geom_torsion_publ_flag
O1 N3 C10 N4 -5.6(4) . . . . ?
O1 N3 C10 C9 -179.6(3) . . . . ?
O2 C13 C14 N4 -57.1(4) . . . . ?
N1 C1 C2 C3 -174.8(3) . . . . ?
N1 C1 C6 C5 174.5(2) . . . . ?
N1 C15 C16 C17 -178.5(2) . . . . ?
N1 C15 C20 C19 -179.6(3) . . . . ?
N1 C21 C22 C23 176.1(2) . . . . ?
N1 C21 C26 C25 -175.4(2) . . . . ?
N2 N3 C10 N4 175.6(2) . . . . ?
N2 N3 C10 C9 1.7(4) . . . . ?
N2 C7 C8 C9 0.5(4) . . . . ?
N3 N2 C7 C4 178.9(2) . . . . ?
N3 N2 C7 C8 1.6(4) . . . . ?
N4 C11 C12 O2 59.4(3) . . . . ?
C1 N1 C15 C16 47.5(4) . . . . ?
C1 N1 C15 C20 -133.4(3) . . . . ?
C1 N1 C21 C22 42.5(4) . . . . ?
C1 N1 C21 C26 -140.4(3) . . . . ?
C1 C2 C3 C4 0.6(4) . . . . ?
C2 C1 C6 C5 -2.4(4) . . . . ?
C2 C3 C4 C5 -3.2(4) . . . . ?
C2 C3 C4 C7 173.5(2) . . . . ?
C3 C4 C5 C6 2.9(4) . . . . ?
C3 C4 C7 N2 168.5(3) . . . . ?
C3 C4 C7 C8 -14.2(4) . . . . ?
C4 C5 C6 C1 -0.1(4) . . . . ?
C4 C7 C8 C9 -176.6(3) . . . . ?
C5 C4 C7 N2 -14.9(4) . . . . ?
C5 C4 C7 C8 162.3(3) . . . . ?
C6 C1 C2 C3 2.2(4) . . . . ?
C7 N2 N3 O1 178.5(2) . . . . ?
C7 N2 N3 C10 -2.8(4) . . . . ?
C7 C4 C5 C6 -173.7(2) . . . . ?
C7 C8 C9 C10 -1.6(4) . . . . ?
C8 C9 C10 N3 0.6(4) . . . . ?
C8 C9 C10 N4 -172.8(3) . . . . ?
C10 N4 C11 C12 165.1(2) . . . . ?
C10 N4 C14 C13 -167.7(3) . . . . ?
C11 N4 C10 N3 -165.1(3) . . . . ?
C11 N4 C10 C9 8.2(4) . . . . ?
C11 N4 C14 C13 57.9(3) . . . . ?
C12 O2 C13 C14 55.9(4) . . . . ?
C13 O2 C12 C11 -57.3(4) . . . . ?
C14 N4 C10 N3 63.0(4) . . . . ?
C14 N4 C10 C9 -123.6(3) . . . . ?
C14 N4 C11 C12 -59.0(3) . . . . ?
C15 N1 C1 C2 27.2(4) . . . . ?
C15 N1 C1 C6 -149.6(3) . . . . ?
C15 N1 C21 C22 -136.4(3) . . . . ?
C15 N1 C21 C26 40.7(3) . . . . ?
C15 C16 C17 C18 -2.3(4) . . . . ?
C16 C15 C20 C19 -0.5(4) . . . . ?
C16 C17 C18 C19 0.3(4) . . . . ?
C17 C18 C19 C20 1.6(5) . . . . ?
C18 C19 C20 C15 -1.5(5) . . . . ?
C20 C15 C16 C17 2.4(4) . . . . ?
C21 N1 C1 C2 -151.6(3) . . . . ?
C21 N1 C1 C6 31.5(4) . . . . ?
C21 N1 C15 C16 -133.6(3) . . . . ?
C21 N1 C15 C20 45.6(4) . . . . ?
C21 C22 C23 C24 -0.5(4) . . . . ?
C22 C21 C26 C25 1.8(4) . . . . ?
C22 C23 C24 C25 1.3(4) . . . . ?
C23 C24 C25 C26 -0.5(4) . . . . ?
C24 C25 C26 C21 -1.0(4) . . . . ?
C26 C21 C22 C23 -1.0(4) . . . . ?

_shelx_res_file                  
;
TITL nm01_a.res in P2(1)/c
    nm01.res
    created by SHELXL-2018/3 at 12:34:39 on 26-Jun-2020
REM Old TITL NM01 in P2(1)/c
REM SHELXT solution in P2(1)/c: R1 0.181, Rweak 0.161, Alpha 0.031
REM <I/s> 0.868 for 223 systematic absences, Orientation as input
REM Formula found by SHELXT: C27 N4 O
CELL 0.71073 20.8659 11.4511 8.7949 90 95.531 90
ZERR 4 0.0013 0.0009 0.0005 0 0.006 0
LATT 1
SYMM -X,0.5+Y,0.5-Z
SFAC C H N O
UNIT 104 96 16 8
SIMU 0.002 0.004 2 O1 N3
DELU O1 N3

L.S. 20
PLAN  10
CONF
BOND
list 4
MORE -1
BOND $H
fmap 2 53
acta
OMIT -3 50
REM <olex2.extras>
REM <HklSrc "%.\\NM01.hkl">
REM </olex2.extras>

WGHT    0.080100    1.432300
FVAR       0.40899
O1    4    0.546769    0.192658    0.552638    11.00000    0.04473    0.01848 =
         0.05322   -0.01136    0.00600    0.00155
O2    4    0.748631    0.406953    0.489713    11.00000    0.03899    0.03512 =
         0.04862   -0.00584    0.02280   -0.00738
N1    3    0.182059    0.363760    0.877753    11.00000    0.02347    0.02016 =
         0.03512    0.00038    0.00661   -0.00070
N2    3    0.466768    0.277308    0.667638    11.00000    0.02241    0.02733 =
         0.03128    0.00010    0.00396    0.00082
N3    3    0.525991    0.283893    0.623227    11.00000    0.02966    0.02546 =
         0.03617    0.00162    0.00393    0.00035
N4    3    0.627113    0.370873    0.601769    11.00000    0.02678    0.02913 =
         0.03457   -0.00091    0.00414   -0.00193
C1    1    0.247980    0.356404    0.853483    11.00000    0.02379    0.01971 =
         0.02408    0.00651    0.00262   -0.00172
C2    1    0.291428    0.437750    0.921266    11.00000    0.02912    0.02502 =
         0.02104   -0.00209    0.00223   -0.00234
AFIX  43
H2    2    0.277299    0.492481    0.988677    11.00000   -1.20000
AFIX   0
C3    1    0.354899    0.438706    0.890403    11.00000    0.02655    0.02381 =
         0.02487   -0.00105   -0.00061   -0.00701
AFIX  43
H3    2    0.382958    0.493505    0.938058    11.00000   -1.20000
AFIX   0
C4    1    0.377788    0.358697    0.788687    11.00000    0.02451    0.01786 =
         0.02443    0.00514    0.00092    0.00049
C5    1    0.334778    0.274468    0.725887    11.00000    0.02728    0.01549 =
         0.02521    0.00095    0.00144    0.00093
AFIX  43
H5    2    0.349338    0.217986    0.661458    11.00000   -1.20000
AFIX   0
C6    1    0.271099    0.272711    0.756858    11.00000    0.02558    0.01890 =
         0.02713    0.00021    0.00205   -0.00329
AFIX  43
H6    2    0.243503    0.215553    0.713180    11.00000   -1.20000
AFIX   0
C7    1    0.444116    0.368067    0.743722    11.00000    0.02522    0.01825 =
         0.02386    0.00225   -0.00121   -0.00014
C8    1    0.481062    0.468026    0.772252    11.00000    0.02463    0.01959 =
         0.03303   -0.00699    0.00345    0.00084
AFIX  43
H8    2    0.465683    0.530607    0.825509    11.00000   -1.20000
AFIX   0
C9    1    0.540189    0.471895    0.720330    11.00000    0.02550    0.02255 =
         0.03082   -0.00539    0.00269   -0.00302
AFIX  43
H9    2    0.564935    0.539108    0.736396    11.00000   -1.20000
AFIX   0
C10   1    0.564630    0.379181    0.644521    11.00000    0.03438    0.02289 =
         0.02795    0.00194   -0.00233    0.00060
C11   1    0.671027    0.462961    0.661666    11.00000    0.03488    0.03751 =
         0.03679   -0.00482    0.00705   -0.00860
AFIX  23
H11A  2    0.666077    0.475983    0.768885    11.00000   -1.20000
H11B  2    0.661046    0.535234    0.606909    11.00000   -1.20000
AFIX   0
C12   1    0.738405    0.427271    0.643031    11.00000    0.03538    0.03657 =
         0.03636    0.00423    0.00364   -0.01217
AFIX  23
H12A  2    0.767532    0.488048    0.683915    11.00000   -1.20000
H12B  2    0.748379    0.356700    0.701584    11.00000   -1.20000
AFIX   0
C13   1    0.704633    0.319095    0.426605    11.00000    0.06097    0.02992 =
         0.04473   -0.01038    0.02900   -0.01168
AFIX  23
H13A  2    0.714412    0.245534    0.478416    11.00000   -1.20000
H13B  2    0.710411    0.308447    0.319364    11.00000   -1.20000
AFIX   0
C14   1    0.635241    0.351352    0.442281    11.00000    0.03824    0.02704 =
         0.03253    0.00754   -0.00278   -0.00740
AFIX  23
H14A  2    0.623970    0.421539    0.383985    11.00000   -1.20000
H14B  2    0.607048    0.288833    0.402580    11.00000   -1.20000
AFIX   0
C15   1    0.155461    0.475421    0.910570    11.00000    0.02381    0.02176 =
         0.02583    0.00014    0.00062   -0.00126
C16   1    0.167124    0.572411    0.822912    11.00000    0.02456    0.02713 =
         0.02454    0.00064    0.00319   -0.00345
AFIX  43
H16   2    0.191585    0.565030    0.740457    11.00000   -1.20000
AFIX   0
C17   1    0.142461    0.679879    0.857945    11.00000    0.03257    0.02100 =
         0.03118    0.00533   -0.00176   -0.00552
AFIX  43
H17   2    0.151696    0.745174    0.801078    11.00000   -1.20000
AFIX   0
C18   1    0.104221    0.691260    0.976622    11.00000    0.03776    0.02340 =
         0.03239   -0.00441   -0.00001    0.00124
AFIX  43
H18   2    0.087540    0.763784    0.999520    11.00000   -1.20000
AFIX   0
C19   1    0.090892    0.593967    1.061256    11.00000    0.03915    0.02762 =
         0.03240    0.00044    0.01210    0.00678
AFIX  43
H19   2    0.064279    0.600773    1.139747    11.00000   -1.20000
AFIX   0
C20   1    0.116873    0.486875    1.029845    11.00000    0.03800    0.02261 =
         0.02681    0.00125    0.00767   -0.00155
AFIX  43
H20   2    0.108524    0.422161    1.088710    11.00000   -1.20000
AFIX   0
C21   1    0.140707    0.264616    0.873755    11.00000    0.02322    0.01937 =
         0.02348   -0.00347    0.00823   -0.00297
C22   1    0.160640    0.160480    0.941346    11.00000    0.02372    0.02561 =
         0.02184   -0.00286    0.00304   -0.00091
AFIX  43
H22   2    0.202728    0.152386    0.985496    11.00000   -1.20000
AFIX   0
C23   1    0.117811    0.067461    0.943546    11.00000    0.04148    0.01952 =
         0.02483   -0.00291    0.00830   -0.00341
AFIX  43
H23   2    0.131552   -0.002823    0.988574    11.00000   -1.20000
AFIX   0
C24   1    0.055189    0.078720    0.879498    11.00000    0.03115    0.03026 =
         0.03281   -0.00466    0.01359   -0.01146
AFIX  43
H24   2    0.026515    0.016820    0.882995    11.00000   -1.20000
AFIX   0
C25   1    0.035345    0.181998    0.810391    11.00000    0.02021    0.04349 =
         0.03669   -0.00901    0.00497   -0.00049
AFIX  43
H25   2   -0.006788    0.189661    0.766361    11.00000   -1.20000
AFIX   0
C26   1    0.078040    0.275215    0.806003    11.00000    0.02519    0.02350 =
         0.03239    0.00104    0.00430    0.00296
AFIX  43
H26   2    0.064593    0.344477    0.757753    11.00000   -1.20000
AFIX   0
HKLF 4


REM  nm01_a.res in P2(1)/c
REM wR2 = 0.1899, GooF = S = 1.067, Restrained GooF = 1.072 for all data
REM R1 = 0.0719 for 2846 Fo > 4sig(Fo) and 0.0903 for all 3680 data
REM 289 parameters refined using 7 restraints

END

WGHT      0.0808      1.4636

REM Highest difference peak  0.623,  deepest hole -0.319,  1-sigma level  0.069
Q1    1   0.5779  0.1997  0.4786  11.00000  0.05    0.62
Q2    1   0.5768  0.2943  0.5416  11.00000  0.05    0.41
Q3    1   0.6464  0.4758  0.5566  11.00000  0.05    0.35
Q4    1   0.7784  0.3970  0.5720  11.00000  0.05    0.26
Q5    1   0.5423  0.4026  0.7445  11.00000  0.05    0.25
Q6    1   0.5210  0.3661  0.6183  11.00000  0.05    0.25
Q7    1   0.4199  0.3458  0.8144  11.00000  0.05    0.24
Q8    1   0.4006  0.3741  0.7324  11.00000  0.05    0.24
Q9    1   0.2380  0.2619  0.6515  11.00000  0.05    0.24
Q10   1   0.6217  0.4173  0.8232  11.00000  0.05    0.23
;
_shelx_res_checksum              27666
_shelx_hkl_file                  
;
   3   0   0  982.57   22.19
   4   0   0  610.93   15.54
   5   0   0 2256.50   49.38
   6   0   0   25.70    2.57
   7   0   0  139.65    6.73
  -8   0   0  194.37    5.96
   8   0   0  209.00    8.91
  -9   0   0   35.00    2.14
   9   0   0   38.62    3.91
  10   0   0 2521.36   57.51
  10   0   0 2547.94   58.58
  11   0   0 1228.20   35.18
 -11   0   0 1208.97   27.93
  12   0   0  110.23    7.58
  12   0   0   97.91    7.65
 -12   0   0   83.45    3.76
 -13   0   0   73.22    3.45
  13   0   0   89.22    7.56
  13   0   0   76.97    6.69
  14   0   0  186.62   11.69
 -14   0   0  172.18    5.87
  14   0   0  189.98   11.21
  15   0   0   10.89    3.05
  15   0   0   12.48    3.29
  16   0   0   13.49    3.04
  16   0   0   17.43    4.06
  17   0   0   11.03    3.44
  17   0   0    8.99    2.52
  18   0   0   18.70    4.02
  18   0   0   23.60    5.07
  19   0   0   30.54    5.97
  19   0   0   42.41    5.96
  20   0   0   12.68    3.85
  20   0   0    5.39    1.85
  21   0   0   19.52    5.01
  21   0   0   19.37    4.34
  22   0   0   33.68    5.85
  22   0   0   37.76    7.15
  23   0   0    7.27    2.78
  23   0   0    1.75    1.05
  24   0   0   39.06    7.81
  24   0   0   28.59    5.56
  25   0   0    1.78    1.22
  25   0   0    2.96    2.32
  26   0   0    6.17    3.18
  27   0   0   74.58   11.57
   1  -1   0   94.92    4.13
  -1  -1   0  122.72    4.49
   2  -1   0  538.59   14.24
  -3  -1   0   20.92    1.58
   3  -1   0   19.93    2.03
   3   1   0   23.50    1.62
  -4  -1   0   96.46    4.18
  -4   1   0   83.39    4.78
   4  -1   0   92.74    5.03
   5   1   0   15.48    1.65
  -5   1   0   17.07    2.17
   5  -1   0   17.75    2.24
  -5  -1   0   17.59    1.78
  -6  -1   0  377.45   11.24
  -6   1   0  328.18   12.06
   6  -1   0  390.56   13.42
   6   1   0  341.06   11.00
   7  -1   0  279.57   11.71
  -7  -1   0  274.18    9.46
   8  -1   0  115.86    7.51
   8   1   0  113.70    6.09
   9   1   0    5.12    1.48
   9  -1   0    8.00    2.15
  10   1   0    0.61    0.79
  10  -1   0    2.03    1.32
  11  -1   0   94.48    6.92
  11  -1   0  107.73    8.29
  12   1   0    7.27    1.89
  12  -1   0    7.11    1.88
  12  -1   0    8.76    2.35
  13   1   0    5.55    1.88
  13  -1   0    4.94    1.87
  13  -1   0    4.51    1.41
  14  -1   0   98.26    8.01
  14  -1   0  107.31    9.53
 -14  -1   0   96.35    5.12
  14   1   0   82.60    6.92
 -15  -1   0    0.43    0.44
  15  -1   0   -0.43    0.90
  15  -1   0    0.75    0.93
  16   1   0   17.21    3.36
 -16  -1   0   23.34    2.41
  16  -1   0   25.28    4.80
  16  -1   0   18.82    3.62
  16   1   0   22.85    4.18
  17  -1   0    6.93    2.33
  17   1   0   11.91    2.86
  17   1   0   10.92    2.97
  17  -1   0   12.26    3.23
 -17  -1   0    8.26    1.39
  18   1   0   19.85    4.22
  18   1   0   22.63    4.03
  18  -1   0   17.49    3.81
 -18  -1   0   21.65    2.19
  18  -1   0   20.72    4.62
 -19  -1   0    7.84    1.26
  19   1   0   10.28    3.29
  19  -1   0   10.82    3.04
  19  -1   0    7.64    3.08
  19   1   0    8.48    2.57
  20  -1   0   27.70    5.18
  20   1   0   20.99    4.11
  20   1   0   18.08    4.22
  20  -1   0   20.83    4.92
  21  -1   0    6.91    2.42
  21  -1   0    8.44    3.39
  21   1   0    9.79    3.42
  21   1   0   14.05    3.51
  22   1   0    4.12    1.86
  22  -1   0    5.78    2.29
  22  -1   0    7.59    3.11
  22   1   0    3.92    1.70
  23   1   0    9.32    2.99
  23  -1   0    8.78    3.33
  23  -1   0   15.41    4.38
  23   1   0    8.53    3.55
  24   1   0    3.21    1.93
  24  -1   0    2.25    1.55
  24   1   0    7.26    2.98
  24  -1   0    1.77    2.02
  25   1   0   15.59    5.17
  25  -1   0    7.01    2.58
  25  -1   0   12.30    4.51
  26   1   0   -0.97    1.61
  26  -1   0   -3.15    2.60
  27   1   0    5.06    2.48
  27  -1   0   13.28    5.09
   0  -2   0  145.72    6.88
   1  -2   0   24.53    2.60
  -1  -2   0   32.71    3.03
   2  -2   0  197.02    8.37
   3  -2   0    4.70    1.20
  -4  -2   0   58.92    3.31
   4  -2   0   53.54    4.49
  -4   2   0   61.41    4.68
  -5   2   0    4.39    1.11
   5  -2   0    3.38    0.94
  -5  -2   0    3.92    0.90
  -6   2   0   12.47    2.32
   6   2   0   14.51    1.68
  -6  -2   0   15.28    1.85
   6  -2   0   11.62    2.26
   7   2   0   12.18    1.71
  -7  -2   0   16.61    2.06
   7  -2   0   21.41    3.19
  -7   2   0   19.67    2.88
  -8   2   0   29.04    3.65
   8  -2   0   29.16    3.80
  -8  -2   0   29.80    2.94
   8   2   0   36.04    3.16
   9  -2   0    1.12    0.77
  -9  -2   0    0.86    0.48
  -9   2   0    1.85    1.04
   9  -2   0    1.30    0.34
   9   2   0    0.86    0.51
 -10  -2   0   22.49    2.79
  10  -2   0   17.11    3.20
  10   2   0   23.42    2.87
  11  -2   0   28.63    4.31
  11   2   0   30.45    3.55
  12  -2   0   29.90    4.53
  12   2   0   28.84    3.64
  13   2   0   91.16    6.89
  13  -2   0   92.15    8.41
  14  -2   0    7.07    2.33
  14  -2   0    9.03    2.63
  14   2   0    6.62    1.95
  15  -2   0   37.58    5.30
  15  -2   0   44.00    6.20
  15   2   0   44.08    5.12
  16  -2   0   49.17    6.27
  16  -2   0   36.92    5.93
  16   2   0   49.12    5.53
  17  -2   0   52.16    7.23
  17   2   0   60.28    6.31
  17  -2   0   46.14    6.32
  18  -2   0   64.86    8.41
  18  -2   0   55.83    7.14
 -18  -2   0   59.39    4.72
  18   2   0   51.17    6.03
  19  -2   0   16.12    3.98
  19  -2   0   12.03    3.66
  19   2   0   13.10    3.20
 -19  -2   0   11.41    1.96
  20  -2   0    8.79    3.35
  20  -2   0    5.37    2.28
  20   2   0    8.84    2.68
  20   2   0    8.52    3.23
 -20  -2   0    6.58    1.52
  21   2   0   32.05    5.17
  21   2   0   35.91    6.39
  21  -2   0   36.56    6.34
  21  -2   0   27.78    6.15
  22  -2   0   17.08    4.90
  22   2   0   20.23    5.01
  22  -2   0   20.61    4.91
  22   2   0   20.50    4.27
  23  -2   0    0.01    1.59
  23   2   0    0.14    1.25
  23  -2   0    0.46    1.34
  23   2   0   -0.54    1.18
  24  -2   0    0.39    0.72
  24  -2   0    2.89    1.87
  25  -2   0   11.01    3.98
  25  -2   0   15.66    5.12
  25   2   0   12.84    4.52
  26  -2   0    5.59    3.39
  26   2   0    4.27    2.22
  26  -2   0    9.11    3.90
  27   2   0    0.88    0.77
  27  -2   0   14.28    5.30
   0  -3   0    0.12    0.48
  -1  -3   0  447.44   15.41
   1  -3   0  324.15   13.45
   2  -3   0   61.85    5.06
  -2  -3   0   57.35    4.84
   2   3   0   61.03    5.28
   3   3   0  284.39   12.27
   3  -3   0  230.00   11.11
   4   3   0   70.14    5.62
   4  -3   0   51.77    4.74
  -5   3   0   77.60    6.21
   5  -3   0   72.86    6.16
  -6  -3   0   31.26    2.90
  -6   3   0   32.69    4.15
   6  -3   0   34.38    4.36
   7  -3   0  105.17    7.98
  -7  -3   0  115.92    6.22
  -8  -3   0    5.99    1.42
   8  -3   0    5.89    1.83
  -8   3   0   11.04    2.47
  -9   3   0   44.72    5.29
  -9  -3   0   39.13    3.72
   9  -3   0   45.79    5.38
 -10  -3   0   18.35    2.55
  10  -3   0   22.47    4.02
 -10   3   0   19.71    3.43
  11  -3   0  457.03   20.28
  11  -3   0  451.93   11.82
 -12   3   0    4.88    1.96
  12  -3   0    4.81    0.69
 -12  -3   0    5.57    1.46
  12  -3   0    4.88    2.40
  12   3   0    6.03    1.57
 -13  -3   0  147.08    8.39
  13  -3   0  164.21   12.13
  13   3   0  141.82    8.27
  14   3   0    6.53    1.72
  14  -3   0    5.24    2.27
  15   3   0    1.51    1.06
  15  -3   0    3.06    1.93
  16  -3   0  323.76   19.34
  16   3   0  348.08   14.99
  17  -3   0    6.14    2.85
  17   3   0    2.70    1.20
  17  -3   0    5.16    2.32
  18  -3   0   45.39    6.69
  18  -3   0   57.54    8.29
  18   3   0   63.08    6.27
  19   3   0    2.57    1.45
  19  -3   0    3.34    2.07
  19  -3   0    3.18    2.70
  20  -3   0   -0.41    0.65
  20   3   0    1.52    1.15
  21  -3   0  107.50   12.49
  21   3   0   87.05    8.15
  21  -3   0  101.04   10.79
  22   3   0    1.05    1.82
  22   3   0    1.10    1.21
  22  -3   0    2.62    2.48
  22  -3   0    0.47    1.50
  23   3   0   26.98    5.99
  23  -3   0   29.54    7.04
  23  -3   0   24.32    5.80
  24  -3   0   11.79    4.49
  24   3   0   12.18    3.87
  24  -3   0    9.55    3.73
  25  -3   0    0.06    1.73
  25  -3   0    4.07    3.36
  25   3   0    1.78    1.52
  26   3   0    4.96    3.20
  26  -3   0    1.77    1.08
  26  -3   0    5.95    3.79
  27  -3   0   -0.18    1.01
  27   3   0    1.75    2.27
   0  -4   0    1.96    0.90
   1   4   0    3.91    1.46
   1  -4   0    5.06    1.64
  -1  -4   0    7.04    2.00
  -2  -4   0  280.20   13.70
   2  -4   0  291.87   13.95
   3  -4   0  166.42   10.06
   3   4   0  165.96   10.49
  -3  -4   0  176.69   10.06
   4  -4   0   39.03    4.86
   4   4   0   55.14    5.85
   5  -4   0 2003.10   51.03
  -5   4   0 2004.25   51.45
  -6   4   0  486.64   19.27
   6  -4   0  455.64   18.51
  -7  -4   0   53.42    4.32
   7  -4   0   68.15    6.95
  -7   4   0   66.52    6.75
  -8   4   0    2.29    1.56
  -8  -4   0    2.95    1.09
   8  -4   0    3.89    2.18
   9  -4   0  114.71    9.54
  -9  -4   0  107.61    6.75
  -9   4   0  118.12    9.40
 -10   4   0    8.57    2.54
 -10  -4   0    7.65    1.76
  10  -4   0    8.70    2.65
 -11  -4   0  147.58    8.22
 -11   4   0  159.20   11.32
 -12  -4   0    3.50    1.05
 -12   4   0    6.11    2.21
  12  -4   0    5.71    2.50
 -13  -4   0    4.32    1.36
  13  -4   0    6.07    2.60
  13  -4   0    3.02    0.74
 -13   4   0    1.87    1.18
  14  -4   0    2.28    0.53
  14  -4   0    3.56    1.92
 -14   4   0    6.31    2.32
 -14  -4   0    2.89    1.06
 -15  -4   0  490.73   18.15
  15  -4   0  470.98   24.29
  16  -4   0  423.43   23.36
  17  -4   0   20.22    4.96
  18  -4   0    0.14    0.23
  18  -4   0    0.29    0.63
  19  -4   0   -0.11    1.18
  19  -4   0    5.66    2.84
  20  -4   0   23.14    4.99
  20  -4   0   23.01    5.76
  21  -4   0   -0.38    0.75
  21  -4   0    2.73    2.43
  22  -4   0   -1.47    2.25
  22  -4   0   -0.14    0.66
  23  -4   0    0.55    1.03
  23  -4   0    4.46    3.41
  24  -4   0    6.15    3.25
  24  -4   0    7.15    3.10
  25   4   0    1.31    1.86
  25  -4   0    3.36    2.72
  25  -4   0   -0.29    0.77
  26  -4   0   30.98    7.19
  26   4   0   53.06    9.04
  26  -4   0   62.85   11.12
  27   4   0    3.90    3.39
  27  -4   0    1.41    1.68
   0  -5   0   -0.38    0.42
   1  -5   0   82.83    7.84
  -1  -5   0   97.30    8.39
   1   5   0   81.17    7.54
  -2  -5   0   47.86    5.74
   2  -5   0   35.13    4.86
   2   5   0   48.48    5.97
  -3  -5   0  471.91   19.57
   3   5   0  550.87   22.05
   4   5   0  677.84   25.65
   4  -5   0  526.20   22.58
   5  -5   0  166.22   11.24
   5   5   0  147.73   11.38
   6  -5   0  200.81   12.99
   7  -5   0   96.33    8.78
  -7   5   0  101.16    8.98
  -8   5   0   44.46    6.17
   8  -5   0   37.42    5.38
  -8  -5   0   34.85    3.76
  -9   5   0   44.23    6.09
  -9  -5   0   49.66    4.63
   9  -5   0   47.44    6.27
 -10  -5   0    8.25    1.95
 -10   5   0    9.22    2.78
  10  -5   0    8.52    2.58
 -11   5   0   75.78    8.44
  11  -5   0   66.77    8.15
 -11  -5   0   55.15    5.13
 -12  -5   0    7.92    1.92
  12  -5   0    7.25    2.76
 -12   5   0    8.78    3.06
  13  -5   0  412.12   22.08
 -13  -5   0  354.59   14.88
  14  -5   0   32.71    5.97
 -14  -5   0   26.43    3.53
  15  -5   0  205.98    7.63
 -15  -5   0  190.97   10.51
 -16  -5   0   13.03    2.52
  16  -5   0   13.27    1.27
  17  -5   0   11.56    4.08
  18  -5   0    1.75    0.29
  19  -5   0    3.93    2.89
  20  -5   0    1.34    1.35
  20  -5   0    3.76    3.14
  21  -5   0    0.98    1.78
  21  -5   0    0.49    1.41
  22  -5   0   17.79    5.75
  22  -5   0    6.08    2.87
  23  -5   0   11.51    4.05
  23  -5   0   14.31    5.37
  24  -5   0    1.13    1.89
  24  -5   0   -0.29    0.55
  25  -5   0   13.35    5.16
  25  -5   0   14.20    4.49
  26   5   0   -0.79    1.72
  26  -5   0   -2.68    2.08
  27  -5   0    1.43    1.50
   0  -6   0    2.90    1.85
  -1  -6   0   47.12    6.41
   1  -6   0   54.49    6.85
  -2  -6   0   77.44    8.15
   2  -6   0   86.59    8.67
  -3  -6   0   66.70    7.35
   3  -6   0   44.61    6.08
   4  -6   0   66.46    7.69
   5  -6   0  181.08   13.07
   6   6   0  202.83   14.55
  -6   6   0  184.75   13.63
   6  -6   0  207.87   14.03
   7   6   0   40.09    6.36
  -7   6   0   38.17    5.80
   7  -6   0   41.83    6.05
  -8   6   0    0.92    1.40
   8  -6   0    1.06    1.10
   8   6   0   -0.48    0.33
  -9   6   0   12.10    3.37
  -9  -6   0   11.57    2.31
   9   6   0   16.20    4.13
   9  -6   0   13.42    3.67
 -10   6   0    2.75    1.51
  10   6   0    5.50    2.38
 -10  -6   0    3.12    1.22
  10  -6   0    2.61    2.11
  11   6   0   11.25    3.31
  11  -6   0    8.62    3.31
 -11  -6   0    7.57    2.11
 -12  -6   0   93.66    7.28
  12   6   0  107.38   10.87
  12  -6   0  102.74   10.56
 -13  -6   0   22.75    3.52
  13  -6   0   23.83    5.00
  14  -6   0    5.95    2.57
 -14  -6   0    3.53    1.11
  15  -6   0   78.52   10.41
 -15  -6   0   66.61    6.11
  16  -6   0    1.31    2.26
  16  -6   0    0.50    0.46
 -16  -6   0    0.13    0.48
 -17  -6   0    2.95    1.00
  17  -6   0    4.76    0.92
  17  -6   0    1.30    1.34
  18  -6   0    1.53    1.97
  19  -6   0    3.90    2.78
  20  -6   0    5.60    3.50
  21  -6   0    1.52    1.45
  21  -6   0    1.21    1.75
  22  -6   0    0.99    0.92
  22  -6   0    1.48    0.15
  23  -6   0   32.42    6.98
  23  -6   0   37.08    8.60
  24  -6   0    0.56    1.19
  24  -6   0    1.07    1.33
  25  -6   0    2.08    2.12
   0  -7   0    2.35    1.51
   0   7   0    0.68    0.97
   1  -7   0    7.52    2.93
  -1   7   0    5.13    2.14
   1   7   0   11.41    3.41
  -1  -7   0    7.64    3.26
  -2  -7   0   40.54    6.48
  -2   7   0   42.76    6.50
   2  -7   0   29.42    5.48
   2   7   0   39.50    6.42
  -3  -7   0   15.23    3.80
  -3   7   0    9.44    3.01
   3   7   0   13.85    3.79
   3  -7   0    8.45    2.84
   4   7   0    0.28    0.92
   4  -7   0    0.40    1.14
  -4   7   0   -1.00    1.18
   5  -7   0    1.78    1.62
   5   7   0    0.26    1.47
  -5   7   0   -0.91    0.52
   6   7   0  176.48   14.59
  -6   7   0  155.00   13.32
   7   7   0  117.60   11.87
  -7   7   0  112.13   11.18
   7  -7   0  111.23   11.05
   8   7   0   52.23    7.91
  -8   7   0   57.58    7.80
   8  -7   0   38.62    6.47
   9   7   0   22.71    5.25
   9  -7   0   16.15    4.34
  10   7   0    7.71    3.05
  10  -7   0    4.72    2.34
 -10  -7   0    3.99    1.31
  11  -7   0    1.78    1.66
 -11  -7   0    0.41    0.41
 -12  -7   0    1.40    0.58
  12  -7   0    3.72    2.88
  13  -7   0   56.25    8.70
 -13  -7   0   36.89    4.74
 -14  -7   0    4.62    1.74
  14  -7   0    6.19    2.80
  15  -7   0   16.34    5.13
 -15  -7   0   11.01    2.62
 -16  -7   0  105.95    8.11
  16  -7   0  120.01   13.20
  17  -7   0   31.96    6.92
  18  -7   0   68.63   10.26
  19  -7   0   11.07    3.86
  20  -7   0    0.93    1.31
  21  -7   0   32.20    7.82
  22  -7   0   42.90    9.00
  22  -7   0   46.66    8.69
  23  -7   0   32.90    7.99
  23  -7   0   24.46    6.44
  24  -7   0    7.46    3.46
   0   8   0   18.68    4.60
   0  -8   0   16.23    4.43
  -1   8   0   77.85    9.52
  -1  -8   0   61.44    8.65
   1  -8   0   79.86    9.72
   1   8   0   74.33    9.40
   2  -8   0    0.71    0.28
  -2   8   0    0.53    0.63
   2   8   0    1.06    0.40
  -2  -8   0   -0.73    1.12
   3   8   0   18.73    4.66
  -3   8   0   11.97    3.87
  -3  -8   0   20.52    4.71
   3  -8   0   27.67    5.68
  -4   8   0   33.73    6.24
   4   8   0   32.08    6.27
   4  -8   0   27.16    5.69
   5  -8   0  161.23   14.07
   5   8   0  230.08   17.29
   6   8   0   11.77    3.78
   6  -8   0   10.72    3.44
   7  -8   0   23.16    5.28
   8  -8   0   12.80    4.23
   9  -8   0    0.64    1.25
  10  -8   0    3.24    2.29
 -10  -8   0    0.41    0.33
  11  -8   0    7.96    3.33
 -11  -8   0    8.13    2.37
  12  -8   0    9.38    3.51
 -12  -8   0    6.18    1.98
 -13  -8   0    6.64    2.13
  13  -8   0    5.46    2.56
  14  -8   0    2.23    2.23
 -14  -8   0    0.88    0.64
  15  -8   0   -0.49    0.61
  16  -8   0   85.74   12.00
  17  -8   0   45.31    9.06
  18  -8   0    1.23    2.04
  19  -8   0    3.71    3.26
  20  -8   0   46.85    9.50
  21  -8   0   44.03    9.51
  22  -8   0    5.54    2.96
   0  -9   0    3.09    3.08
   1  -9   0  309.23   21.54
  -1  -9   0  310.32   20.97
  -2  -9   0  141.07   13.84
   2  -9   0  119.26   13.14
  -3  -9   0    5.26    2.24
   3  -9   0    5.91    2.98
   4  -9   0  221.31   18.06
   5  -9   0    8.78    3.40
   6  -9   0  190.52   16.55
   7  -9   0   11.17    4.38
   8  -9   0    7.66    3.58
   9  -9   0   11.61    4.23
  10  -9   0   39.23    7.77
 -11  -9   0   12.37    3.00
  11  -9   0   26.31    6.68
  12  -9   0    3.18    1.65
 -12  -9   0    0.91    0.97
  13  -9   0   87.21   11.85
 -13  -9   0   60.49    6.82
  14  -9   0   11.28    3.94
  15  -9   0   -0.61    0.67
  16  -9   0    5.15    3.31
  17  -9   0    0.91    1.44
  18  -9   0    5.81    3.52
  19  -9   0   -0.35    1.10
  20  -9   0   10.41    4.99
  21  -9   0   35.75    8.86
   0 -10   0   21.57    5.75
   1 -10   0   27.37    6.50
  -1 -10   0   18.73    5.14
   2 -10   0   90.78   11.95
  -2 -10   0  105.75   12.45
  -3 -10   0   14.97    4.45
   3 -10   0   18.43    5.20
   4 -10   0   32.72    7.07
   5 -10   0   27.94    6.62
   6 -10   0   93.00   12.39
   7 -10   0    9.30    3.75
   8 -10   0    2.94    2.50
   9 -10   0   64.82   10.16
  10 -10   0    8.50    4.21
 -11 -10   0    0.25    0.63
  11 -10   0    4.94    2.68
  12 -10   0   -0.91    1.92
  13 -10   0    1.14    0.50
  14 -10   0   18.25    5.70
  15 -10   0    2.99    2.06
  16 -10   0   20.91    6.92
  17 -10   0    1.39    1.71
  18 -10   0    4.90    3.71
  19 -10   0    1.19    1.28
   0 -11   0    2.82    3.40
   1 -11   0   41.18    8.57
  -1 -11   0   34.05    7.54
   2 -11   0   22.30    6.15
  -2 -11   0   18.93    5.55
  -3 -11   0   29.09    6.79
   3 -11   0   32.44    7.32
   4 -11   0    0.23    1.73
   5 -11   0   12.21    4.49
   6 -11   0   10.79    4.41
   7 -11   0   -0.17    1.40
   8 -11   0   20.90    6.40
   9 -11   0   -1.36    1.91
  10 -11   0    5.50    3.63
  11 -11   0    1.81    2.15
  12 -11   0    4.14    2.10
  13 -11   0   28.00    7.29
  14 -11   0    4.81    3.04
  15 -11   0    7.15    4.23
  16 -11   0    2.56    1.83
  17 -11   0    0.31    0.78
   0 -12   0   30.27    8.35
  -1 -12   0  178.37   18.55
   1 -12   0  225.79   21.12
   2 -12   0   74.95   12.37
  -2 -12   0   46.49    9.12
   3 -12   0    3.98    3.77
   4 -12   0    4.08    2.29
   5 -12   0    0.10    1.81
   6 -12   0    1.43    0.56
   7 -12   0   11.95    4.67
   8 -12   0   16.83    6.32
   9 -12   0   42.58    9.85
  10 -12   0    1.66    2.05
  11 -12   0   29.48    8.17
  12 -12   0   11.27    5.10
  13 -12   0    1.34    1.44
  14 -12   0   -0.70    1.87
   0 -13   0    1.69    2.70
  -1 -13   0   61.60   11.29
   1 -13   0   55.23   10.82
  -2 -13   0    4.93    1.60
   2 -13   0    5.17    3.90
   3 -13   0   -0.68    0.97
   4 -13   0    3.45    3.14
   5 -13   0   13.95    5.62
   6 -13   0    2.81    1.96
   7 -13   0    5.34    4.02
   8 -13   0   23.04    7.45
   9 -13   0    5.47    4.26
  10 -13   0   -0.80    1.02
  11 -13   0    8.41    4.18
   0 -14   0   53.57   10.77
   1 -14   0    8.52    4.90
  -1 -14   0    8.10    4.56
   2 -14   0    8.78    4.41
   3 -14   0   -0.61    3.20
   4 -14   0    2.53    3.89
   5 -14   0    4.69    3.37
  28   0  -1    1.69    1.25
  27   0  -1    2.93    2.61
  26   0  -1   -0.03    0.00
  26   0  -1    0.28    1.34
  25   0  -1   -0.87    1.04
  25   0  -1    1.92    1.71
  24   0  -1    0.63    1.28
  24   0  -1    0.41    1.33
  23   0  -1   -1.83    1.94
  23   0  -1    1.76    2.04
  22   0  -1    0.04    0.69
  22   0  -1   -0.99    1.89
  21   0  -1   -1.21    1.27
  21   0  -1   -1.05    1.66
  20   0  -1   -1.54    1.98
  20   0  -1   -0.01    0.99
  19   0  -1    2.38    1.51
  19   0  -1    0.96    1.14
  18   0  -1    1.36    1.60
  18   0  -1    1.10    1.22
  17   0  -1    0.18    0.08
  17   0  -1   -0.74    1.11
  16   0  -1    0.83    0.94
  16   0  -1    0.54    1.48
  15   0  -1    0.67    0.20
  15   0  -1    2.13    1.50
  14   0  -1   -0.41    0.47
  14   0  -1    1.60    1.42
  13   0  -1    0.81    0.90
  13   0  -1    0.56    0.94
  12   0  -1    0.21    0.42
  12   0  -1    0.49    0.71
  11   0  -1    1.41    0.84
  11   0  -1    0.70    0.94
  10   0  -1    1.11    0.88
  10   0  -1    2.01    1.35
   9   0  -1    0.17    0.55
   9   0  -1    0.84    0.77
   8   0  -1    0.90    0.53
   8   0  -1    0.63    0.57
  -8   0   1    0.27    0.20
  -7   0   1    0.07    0.62
   7   0  -1    0.63    0.45
   7   0  -1    1.52    0.99
   6   0  -1   -0.04    0.24
   6   0  -1    0.00    0.14
  -6   0   1    0.04    0.33
   5   0  -1    0.66    0.41
  -5   0   1    0.23    0.35
   5   0  -1    0.79    0.84
   4   0  -1    0.00    0.11
   4   0  -1    0.62    0.35
   3   0  -1    1.28    0.54
  -2   0   1    0.48    0.18
   2   0  -1    1.23    0.50
   1   0  -1    0.27    0.24
   1   0  -1    0.50    0.31
   0   0  -1    0.32    0.26
   0   0  -1    0.20    0.12
  -1   0  -1    0.15    0.12
   2   0   1    0.31    0.18
  -2   0  -1    0.02    0.13
  -3   0  -1    0.25    0.19
   3   0   1    0.44    0.36
  -4   0  -1    0.29    0.21
   4   0   1    0.55    0.49
  -5   0  -1    0.23    0.23
  -6   0  -1    0.51    0.34
  -7   0  -1    0.16    0.33
  -8   0  -1    0.09    0.06
  -9   0  -1   -0.32    0.19
 -10   0  -1    0.61    0.47
  11   0   1    0.46    0.36
 -11   0  -1   -0.40    0.24
 -12   0  -1    0.38    0.44
  12   0   1    0.00    0.16
  13   0   1    0.06    0.76
  13   0   1    0.54    0.54
 -13   0  -1    0.08    0.16
 -14   0  -1    0.57    0.57
  14   0   1    0.58    0.51
  14   0   1    1.42    1.49
  15   0   1    0.92    1.32
  15   0   1   -0.33    0.45
 -15   0  -1    0.34    0.22
  16   0   1    0.68    0.50
  16   0   1   -0.66    0.89
  17   0   1   -1.90    1.78
  17   0   1   -1.02    1.36
  18   0   1    1.29    1.29
  18   0   1   -0.74    0.48
  19   0   1    2.94    1.66
  19   0   1    0.70    0.94
  20   0   1   -0.49    0.81
  20   0   1   -0.40    1.25
  21   0   1   -1.22    1.09
  21   0   1    1.03    1.91
  22   0   1    1.76    1.48
  22   0   1    0.03    0.88
  23   0   1   -1.78    1.82
  23   0   1   -0.01    0.76
  24   0   1   -0.96    0.50
  25   0   1   -1.45    0.81
  26   0   1    2.20    3.94
  28   1  -1    7.78    3.83
  28  -1  -1   12.11    4.76
  27  -1  -1    0.27    1.87
  27   1  -1   -2.43    2.45
  26  -1  -1    2.04    1.92
  26   1  -1    1.69    1.46
  26  -1  -1    4.15    2.84
  25   1  -1    1.84    1.51
  25  -1  -1    2.20    2.49
  25   1  -1    0.31    1.11
  25  -1  -1   -1.37    2.13
  24   1  -1    0.23    0.51
  24  -1  -1    0.05    1.11
  24  -1  -1    0.86    1.55
  24   1  -1    1.74    1.83
  23  -1  -1    5.64    2.37
  23   1  -1    2.48    2.12
  23   1  -1    3.30    2.06
  23  -1  -1    3.39    1.76
  22  -1  -1   14.68    4.54
  22   1  -1   24.87    5.72
  22   1  -1   13.51    3.78
  22  -1  -1   20.60    4.98
  21   1  -1   10.65    3.42
  21   1  -1   13.67    3.91
  21  -1  -1   14.45    3.87
  21  -1  -1   14.61    4.06
  20   1  -1   33.33    5.76
  20   1  -1   29.34    5.23
  20  -1  -1   40.59    6.51
  20  -1  -1   33.13    6.05
  19   1  -1   27.71    4.91
  19  -1  -1   25.18    5.21
  19  -1  -1   30.70    5.60
  19   1  -1   34.10    5.47
 -18  -1   1    0.72    0.29
  18  -1  -1    2.01    1.31
  18   1  -1    2.63    1.40
  18  -1  -1    2.44    1.84
  18   1  -1    3.01    1.97
  17  -1  -1    2.62    1.58
  17   1  -1    1.69    1.37
  17   1  -1    3.77    1.69
 -17  -1   1    0.92    0.40
  17  -1  -1    0.08    0.99
  16   1  -1    8.83    2.57
  16  -1  -1    6.35    2.30
  16  -1  -1    8.70    2.50
  16   1  -1    9.09    2.64
  15   1  -1  116.75    8.85
  15  -1  -1  116.44    9.71
  15   1  -1  105.42    8.86
  15  -1  -1  130.25   10.12
  14   1  -1    4.21    1.71
  14  -1  -1    5.73    2.02
  14  -1  -1    5.08    1.92
  13   1  -1    4.36    1.67
  13  -1  -1    4.13    1.71
  13  -1  -1    4.41    1.83
  12   1  -1   11.43    2.58
  12  -1  -1   16.98    3.21
  12  -1  -1   11.48    2.56
  11   1  -1   37.65    4.46
  11  -1  -1   30.35    4.23
  11  -1  -1   34.45    4.31
 -11  -1   1   35.86    4.22
  10  -1  -1  928.57   27.78
  10  -1  -1  910.00   28.21
  10   1  -1  836.15   26.84
   9   1  -1    8.34    2.13
   9  -1  -1    8.12    2.15
  -9  -1   1    6.27    1.70
   9  -1  -1    8.51    2.00
   8   1  -1  203.89    9.57
   8  -1  -1  192.43    9.15
   8  -1  -1  210.28   10.09
  -7   1   1    1.84    0.65
   7   1  -1    0.86    0.45
   7  -1  -1    0.63    0.46
   7  -1  -1    1.08    0.62
  -7  -1   1    1.60    0.76
  -6   1   1   82.84    4.96
   6  -1  -1   88.05    5.66
   6   1  -1   94.46    5.79
  -6  -1   1   88.49    5.65
   6  -1  -1   81.95    5.12
  -5  -1   1   80.21    5.12
   5  -1  -1   90.26    5.42
   5   1  -1   82.95    5.22
  -5   1   1   92.68    5.02
   5  -1  -1   83.67    4.81
   5  -1  -1   89.62    3.16
   4  -1  -1   15.70    1.87
  -4   1   1   13.65    1.66
   4  -1  -1   11.69    1.74
  -4  -1   1   20.12    2.38
   4   1  -1   16.47    2.01
   4  -1  -1   14.22    1.17
   3  -1  -1  150.57    6.03
  -3  -1   1  162.62    6.89
   3   1  -1  143.25    6.57
   3  -1  -1  169.78    6.98
   3  -1  -1  182.06    5.50
   2  -1  -1    0.36    0.19
   2  -1  -1    0.20    0.23
  -2   1   1    0.30    0.14
   1   1  -1    5.88    0.79
  -1   1   1    5.03    0.94
  -1  -1   1    6.92    0.86
   1  -1  -1    5.45    0.89
   1  -1  -1    6.45    1.08
   0  -1  -1    0.90    0.31
   0   1   1    1.45    0.54
   0  -1   1    1.04    0.36
   0   1   1    0.66    0.33
   0   1  -1    1.88    0.51
  -1   1  -1  784.73   18.93
   1  -1   1  757.03   18.89
   2  -1   1    4.83    0.94
   3  -1   1  878.27   23.04
   4  -1   1 1362.88   31.92
   4  -1   1 1508.31   34.82
   5  -1   1  945.36   24.85
   5  -1   1  853.22   21.23
   6  -1   1   54.90    4.73
   6  -1   1   64.21    3.57
   6   1   1   61.19    2.99
   7  -1   1  112.46    7.03
   7   1   1  109.78    4.65
   7  -1   1   97.46    4.70
   8  -1   1    0.27    0.71
   8  -1   1    0.08    0.18
   8   1   1    1.35    0.56
  -9  -1  -1    5.98    1.28
   9   1   1    5.80    1.17
   9  -1   1    6.59    1.86
  10  -1   1   20.91    3.64
  10   1   1   24.83    2.69
 -10  -1  -1   27.69    2.83
  11  -1   1   79.13    7.17
  11   1   1   77.80    5.21
 -11  -1  -1   66.04    4.68
 -12  -1  -1    1.43    0.68
  12  -1   1    3.17    1.59
  12   1   1    1.80    0.92
  13   1   1   11.32    2.14
  13  -1   1   11.53    3.10
 -13  -1  -1   10.15    1.83
  14  -1   1   66.10    6.25
 -14  -1  -1   62.65    4.78
  14   1   1   74.18    5.95
  14  -1   1   76.22    8.00
  15   1   1    1.81    0.92
  15  -1   1    4.13    2.18
  15  -1   1    2.59    1.43
 -15  -1  -1    4.17    1.18
  16  -1   1  283.11   17.43
 -16  -1  -1  246.96   10.26
  16  -1   1  204.66   12.28
  16   1   1  181.03   10.93
  17   1   1   52.92    6.87
 -17  -1  -1   68.65    5.06
  17   1   1   55.33    5.69
  17  -1   1   56.05    6.35
  17  -1   1   62.84    8.25
  18  -1   1    9.22    3.11
  18  -1   1    6.93    2.19
  18   1   1    7.93    3.01
  18   1   1    4.71    1.65
 -18  -1  -1    6.14    1.43
 -19  -1  -1   19.58    2.63
  19  -1   1   15.80    4.42
  19  -1   1   20.05    4.04
  19   1   1   21.57    4.61
  19   1   1   25.80    4.21
  20  -1   1    0.26    1.48
  20   1   1    1.40    1.21
  20   1   1    3.02    2.01
  20  -1   1    0.02    0.62
  21  -1   1   16.03    4.62
  21   1   1   20.71    3.98
  21  -1   1   19.23    4.11
  21   1   1   14.33    4.15
  22  -1   1    1.05    0.59
  22  -1   1    1.93    1.76
  22   1   1    3.63    2.10
  22   1   1    1.67    1.56
  23  -1   1    2.49    1.44
  23   1   1    1.32    0.84
  23  -1   1    1.62    1.61
  23   1   1   -0.01    1.76
  24  -1   1   11.61    4.71
  24  -1   1    9.82    3.34
  24   1   1   15.91    5.10
  25  -1   1    2.13    1.86
  25   1   1    2.91    2.41
  26  -1   1   -0.47    1.01
  26   1   1    4.42    3.35
  28   2  -1   14.26    4.58
  28  -2  -1   11.04    4.39
  27  -2  -1   -1.87    1.66
  27  -2  -1    1.92    2.05
  27   2  -1    3.50    2.53
  26  -2  -1   28.69    6.98
  26   2  -1   21.47    5.82
  26  -2  -1   24.65    6.21
  25  -2  -1    0.61    0.70
  25   2  -1    2.19    1.76
  25  -2  -1    3.53    2.57
  24  -2  -1   -2.17    1.72
  24   2  -1   -0.48    0.46
  24  -2  -1    1.50    2.08
  24   2  -1   -0.79    1.13
  23   2  -1    4.25    2.20
  23  -2  -1    4.71    2.78
  23   2  -1    2.49    1.82
  22  -2  -1    1.07    1.72
  22   2  -1    0.73    1.51
  22  -2  -1   -1.25    1.38
  22   2  -1    2.16    1.70
  21   2  -1   18.25    4.21
  21   2  -1   18.42    4.28
  21  -2  -1   14.35    4.21
  21  -2  -1   20.81    5.19
 -20  -2   1   36.23    3.20
  20  -2  -1   47.66    7.35
  20   2  -1   44.41    6.56
  20  -2  -1   46.17    7.58
  20   2  -1   36.20    5.80
  19  -2  -1    7.81    2.79
  19  -2  -1    8.94    3.15
  19   2  -1    7.19    2.42
  19   2  -1    8.52    2.66
  18   2  -1    3.70    2.15
  18  -2  -1    4.02    1.36
  18  -2  -1    6.13    2.69
  17   2  -1  130.45   10.26
  17  -2  -1  115.57   10.47
  17  -2  -1  137.80   11.81
  16  -2  -1   17.50    3.86
  16   2  -1   19.88    3.81
  16  -2  -1   14.46    3.38
  15   2  -1    1.99    1.19
  15  -2  -1    1.44    1.19
  15  -2  -1    0.99    1.12
  14  -2  -1    2.79    1.41
  14   2  -1    3.66    1.63
 -14  -2   1    3.64    1.48
  14  -2  -1    5.65    2.22
  13   2  -1    1.27    0.87
 -13  -2   1    0.74    0.74
  13  -2  -1   -0.26    0.60
  13  -2  -1    2.18    1.45
 -12  -2   1   82.60    6.73
  12  -2  -1   73.59    7.09
  12   2  -1   83.72    7.00
  12  -2  -1   86.81    7.78
 -11  -2   1  248.94   12.10
  11  -2  -1  252.70   13.33
 -11   2   1  266.27   12.61
  11   2  -1  230.09   11.88
  11  -2  -1  267.96   13.67
  10  -2  -1  308.49   14.55
 -10   2   1  283.12   13.07
  10   2  -1  336.18   13.85
  10  -2  -1  304.64   14.34
 -10  -2   1  355.67   14.25
  -9   2   1  299.44   12.79
   9  -2  -1  264.11   12.95
  -9  -2   1  255.96   11.95
   9  -2  -1  301.05   13.43
   9   2  -1  280.11   12.14
  -8   2   1   57.59    5.09
  -8  -2   1   49.98    4.59
   8   2  -1   51.45    4.55
   8  -2  -1   56.94    5.11
   7   2  -1  669.73   19.84
  -7   2   1  593.26   20.04
  -7  -2   1  712.51   20.66
   7  -2  -1  598.46   20.29
  -6  -2   1    0.24    0.49
   6   2  -1    1.05    0.63
  -6   2   1    0.09    0.31
   6  -2  -1    0.63    0.68
  -5   2   1    3.38    1.09
   5  -2  -1    2.65    1.00
  -5  -2   1    4.90    1.27
   4  -2  -1   89.70    5.57
  -4  -2   1   87.37    5.25
  -4   2   1  100.89    5.94
   3  -2  -1 1030.81   26.31
  -3   2   1 1099.88   26.56
  -2  -2   1 2686.11   60.34
  -2   2   1 2757.59   61.52
   2   2  -1 2632.86   60.19
  -1   2   1  113.59    6.39
  -1  -2   1  141.17    6.18
   1  -2  -1  121.11    6.52
   1   2  -1  136.98    6.18
   0  -2   1 1937.72   44.40
   0   2   1 1873.16   46.02
   1  -2   1 6394.00  133.09
  -1   2  -1 6340.10  133.43
   2  -2   1 1965.73   47.29
  -2   2  -1 2094.15   47.36
   3  -2   1  941.26   25.53
   4  -2   1    8.80    1.81
   5  -2   1    1.78    0.64
   6  -2   1  728.35   23.06
   7   2   1   19.75    1.60
   7  -2   1   18.69    2.11
   7  -2   1   22.72    3.38
   8  -2   1    2.03    0.73
   8   2   1    1.55    0.54
   8  -2   1    2.52    1.09
   9  -2   1   37.88    4.88
   9   2   1   33.90    2.68
   9  -2   1   43.72    3.09
  10   2   1   56.26    3.86
  10  -2   1   46.11    5.61
  10  -2   1   54.98    3.50
  11  -2   1  346.78   10.90
  11   2   1  358.94   12.37
  12   2   1   13.84    2.16
  12  -2   1   16.73    3.69
  13   2   1   15.65    2.37
  13  -2   1   18.49    4.01
  14  -2   1    6.99    2.60
  14   2   1    9.19    1.98
 -14  -2  -1    8.90    1.92
 -15  -2  -1   26.06    3.38
  15   2   1   35.75    4.06
  15  -2   1   34.23    5.82
  16   2   1  153.42    9.10
 -16  -2  -1  122.07    7.80
  16  -2   1  146.09   12.51
 -17  -2  -1  354.19   14.66
  17   2   1  400.98   16.48
  17  -2   1  362.09   18.49
  18  -2   1    7.70    2.84
  18  -2   1   10.14    3.47
  18   2   1    5.39    1.95
 -18  -2  -1    6.33    1.71
  19  -2   1    2.99    2.27
  19  -2   1    2.88    1.79
  19   2   1    0.48    0.39
 -19  -2  -1    1.07    0.96
  20  -2   1    0.80    0.60
  20   2   1    1.94    1.69
  20   2   1    1.67    1.97
  20  -2   1    1.29    2.15
  21   2   1   16.81    4.35
  21  -2   1   20.04    5.19
  21   2   1   16.07    3.40
  22  -2   1    7.80    3.88
  22  -2   1    9.10    3.05
  22   2   1    7.48    2.26
  22   2   1    6.15    2.50
  23  -2   1   13.18    4.67
  23  -2   1   13.10    3.58
  23   2   1   12.95    4.16
  24   2   1    0.12    0.91
  24  -2   1    2.14    2.27
  24  -2   1    0.42    0.30
  25   2   1    7.16    3.65
  25  -2   1    6.83    3.18
  25  -2   1    5.97    3.69
  26   2   1    3.78    2.62
  26  -2   1    2.19    1.52
  28  -3  -1    9.76    4.05
  28   3  -1    8.99    4.08
  27  -3  -1    0.97    1.21
  27   3  -1    2.71    2.08
  27  -3  -1   -0.02    1.38
  26  -3  -1   20.75    5.91
  26  -3  -1   11.96    4.52
  26   3  -1   17.22    5.17
  25  -3  -1   97.06   13.10
  25   3  -1  106.15   12.13
  25  -3  -1   81.39   11.43
  24  -3  -1   16.61    5.46
  24  -3  -1   15.90    4.72
  24   3  -1   14.30    4.43
  23  -3  -1    3.61    2.41
  23  -3  -1    3.40    2.39
  23   3  -1    2.94    1.69
  23   3  -1    0.37    0.51
  22  -3  -1    5.62    2.82
  22   3  -1    2.13    1.06
  22  -3  -1    5.65    2.50
  22   3  -1    4.97    2.38
  21   3  -1   17.90    4.41
  21  -3  -1   20.38    5.07
  21  -3  -1   16.56    4.83
  21   3  -1   21.89    4.27
  20  -3  -1    7.74    2.90
  20  -3  -1    9.39    3.30
  20   3  -1    8.82    2.68
  19   3  -1   45.33    5.98
  19  -3  -1   31.40    5.77
  19  -3  -1   40.38    6.89
  18   3  -1   55.17    6.47
  18  -3  -1   42.68    6.72
  18  -3  -1   51.59    7.54
  17  -3  -1   12.61    3.51
  17   3  -1   11.36    3.40
  17  -3  -1   11.38    3.38
 -16  -3   1   78.73    7.36
  16   3  -1   96.38    8.19
  16  -3  -1   73.52    8.28
  16  -3  -1   75.83    8.70
  15  -3  -1  339.48   18.43
  15   3  -1  369.82   16.74
  15  -3  -1  371.47   19.44
 -15  -3   1  358.67   16.62
  14   3  -1   69.17    6.61
 -14  -3   1   83.95    7.17
  14  -3  -1   82.21    8.42
  14  -3  -1   83.87    8.34
  13   3  -1    3.30    1.28
  13  -3  -1    0.99    0.42
 -13  -3   1    1.93    1.33
 -13   3   1    2.74    1.50
  13  -3  -1   -0.20    0.80
  12  -3  -1    3.75    1.62
 -12  -3   1    5.49    1.82
  12   3  -1    6.98    1.84
 -12   3   1    5.57    1.87
  11   3  -1   40.40    4.47
  11  -3  -1   38.46    5.16
 -11  -3   1   39.72    4.63
 -11   3   1   39.44    5.03
 -10   3   1    0.68    0.64
 -10  -3   1    0.54    0.22
  10  -3  -1   -0.15    0.52
   9  -3  -1  298.98   14.77
  -9  -3   1  308.43   13.40
  -9   3   1  329.75   15.05
  -8  -3   1    4.44    1.43
   8  -3  -1    3.43    1.40
  -8   3   1    2.72    1.04
   7  -3  -1    1.03    1.00
  -7  -3   1    0.58    0.55
  -7   3   1    0.53    0.72
   6  -3  -1    0.46    0.73
  -6   3   1    1.25    0.99
  -6  -3   1    1.18    0.56
  -5   3   1   25.72    3.55
   5   3  -1   29.18    3.56
  -5  -3   1   25.06    2.99
   5  -3  -1   25.81    3.50
   4  -3  -1   26.43    3.52
  -4   3   1   31.35    3.82
   4   3  -1   30.99    3.66
  -3   3   1  207.69   10.53
   3   3  -1  209.28   10.20
   3  -3  -1  199.45   10.48
  -2  -3   1  292.99   11.93
   2  -3  -1  265.38   12.09
  -2   3   1  262.27   11.91
   2   3  -1  267.34   11.32
   1   3  -1  282.87   11.88
  -1  -3   1  312.10   12.41
  -1   3   1  290.02   12.51
   1  -3  -1  311.42   13.11
   0   3  -1  254.08   10.80
   0  -3  -1  246.87   11.46
  -1   3  -1 1094.75   36.50
  -1  -3  -1 1501.22   38.76
  -2   3  -1    8.60    1.93
   2  -3   1    6.08    1.60
   3  -3   1   59.96    5.33
   4  -3   1   40.22    4.42
   5  -3   1    1.56    0.87
   6  -3   1  714.59   22.77
  -6  -3  -1  581.37   14.96
  -7  -3  -1   10.99    1.26
   7  -3   1   10.84    2.47
  -8  -3  -1  230.63    7.47
   8  -3   1  221.47   12.77
   9  -3   1  218.42   12.71
  -9  -3  -1  176.35    6.59
  10  -3   1    1.78    1.14
  10  -3   1    0.48    0.45
 -10   3  -1    0.63    0.64
  11  -3   1   23.13    2.44
  11  -3   1   28.00    4.75
 -11   3  -1   29.97    4.56
  12  -3   1  103.01    5.25
  12  -3   1   90.04    8.94
  13  -3   1   40.11    3.08
  13  -3   1   39.05    5.99
  14   3   1   27.71    2.95
  14  -3   1   30.09    2.51
  14  -3   1   29.83    5.41
  15  -3   1    2.87    1.97
  15   3   1    1.67    0.76
  16  -3   1  239.24   16.95
  16   3   1  260.63   11.28
  17   3   1   14.10    2.43
  17  -3   1   21.60    5.17
  18   3   1   67.18    5.73
 -18  -3  -1   54.05    5.61
  19   3   1   55.43    5.30
  19  -3   1   55.74    8.76
 -19  -3  -1   42.82    4.94
  19  -3   1   50.80    6.99
  20  -3   1    4.47    2.21
  20   3   1    5.45    1.68
  20  -3   1    5.10    1.90
  21  -3   1   -0.19    0.67
  21   3   1    0.62    0.77
  22  -3   1  117.32   14.02
  22  -3   1  118.06   11.70
  23  -3   1    5.04    3.33
  23   3   1    1.76    1.86
  23  -3   1    1.20    2.07
  24  -3   1    0.58    1.41
  24  -3   1    2.52    1.80
  24   3   1    4.18    2.58
  25  -3   1    9.53    3.42
  25  -3   1    6.63    3.77
  25   3   1   10.27    4.39
  26   3   1   31.28    7.18
  26  -3   1   45.07    9.81
  27  -4  -1    7.12    2.72
  27  -4  -1    7.63    3.58
  27   4  -1    5.61    3.07
  26  -4  -1   12.20    4.57
  26  -4  -1    9.84    4.35
  26   4  -1    6.45    3.00
  25   4  -1   -0.65    0.87
  25  -4  -1    0.16    1.74
  25  -4  -1   -1.86    0.89
  24  -4  -1   11.75    4.54
  24   4  -1   10.20    3.70
  24  -4  -1   13.87    4.49
  23  -4  -1    2.32    1.44
  23  -4  -1    4.72    2.98
  22  -4  -1    2.52    2.36
  22  -4  -1    2.75    2.05
  21  -4  -1    8.81    3.79
  21  -4  -1    8.04    3.49
  20  -4  -1   64.89    9.59
  20  -4  -1   63.40    8.81
  19  -4  -1   45.13    7.39
  19  -4  -1   44.45    7.70
  18  -4  -1   28.96    5.46
  18  -4  -1   34.52    6.56
 -17  -4   1   95.67    8.42
  17  -4  -1  136.53   12.06
  17  -4  -1  125.36   12.41
  16  -4  -1    0.60    0.99
 -16  -4   1   -0.14    1.10
  16  -4  -1    3.04    1.99
  15  -4  -1   36.65    6.33
 -15  -4   1   26.80    4.05
  15  -4  -1   33.43    5.79
 -15   4   1   30.43    5.10
 -14  -4   1   40.65    5.05
  14  -4  -1   58.02    7.51
 -14   4   1   54.63    6.68
 -13  -4   1    0.34    0.97
 -13   4   1    0.71    1.23
  13  -4  -1   -0.10    0.44
  13  -4  -1    0.38    0.21
 -12   4   1    1.38    0.96
 -12  -4   1    1.35    0.78
  12  -4  -1    1.51    0.91
 -11   4   1  101.09    9.03
 -11  -4   1   95.27    7.45
  11  -4  -1   96.23    9.02
 -10   4   1    2.58    1.17
  10  -4  -1    1.04    0.79
 -10  -4   1    2.83    1.40
  -9   4   1  286.20   15.03
   9  -4  -1  264.77   14.58
   8  -4  -1   12.56    2.91
   8   4  -1   16.17    3.14
  -8   4   1   15.76    3.19
  -8  -4   1   12.26    2.38
  -7   4   1  124.45    9.11
  -7  -4   1  107.86    7.47
   7   4  -1  123.02    8.92
  -6   4   1   48.19    5.60
   6  -4  -1   46.75    5.44
   6   4  -1   52.88    5.70
  -5   4   1    3.13    1.66
   5   4  -1    3.16    1.42
   5  -4  -1    1.30    1.00
  -4   4   1   38.22    4.69
   4  -4  -1   39.06    4.82
  -4  -4   1   47.83    4.85
   4   4  -1   43.97    5.08
   3  -4  -1   38.21    4.65
  -3  -4   1   43.05    4.74
  -3   4   1   39.73    4.84
   3   4  -1   36.91    4.57
  -2   4   1   43.29    4.94
   2  -4  -1   43.67    5.03
   2   4  -1   40.31    4.66
  -2  -4   1   38.91    4.55
  -1   4   1  114.24    8.34
   1  -4  -1  118.29    8.59
  -1  -4   1   88.04    7.13
   1   4  -1  116.11    7.88
   0   4  -1   39.39    4.60
   0  -4   1   42.17    4.64
  -1  -4  -1  458.71   18.53
  -1   4  -1  421.89   17.20
  -2   4  -1   15.58    2.92
   2  -4   1   12.44    2.51
  -3   4  -1  178.15   10.89
   3  -4   1  242.47   12.28
   4  -4   1  194.31   10.96
   5  -4   1   50.88    5.85
   6  -4   1  575.15   22.45
  -7  -4  -1   21.58    2.10
   7  -4   1   25.52    4.15
  -8  -4  -1    1.62    0.69
   8  -4   1    3.75    1.74
  -9  -4  -1   64.02    3.95
   9  -4   1   81.26    8.15
 -10   4  -1   26.39    4.61
  10  -4   1   17.85    3.94
 -10  -4  -1   18.93    2.07
  11  -4   1    3.81    2.03
 -11  -4  -1    4.24    1.00
 -11   4  -1    4.16    1.82
  12  -4   1   81.83    5.25
 -12   4  -1   78.06    8.01
  12  -4   1   62.15    7.66
  13  -4   1    6.24    2.33
 -13   4  -1    4.85    2.17
  13  -4   1    4.63    1.13
  14  -4   1    0.90    0.64
  14  -4   1    0.68    1.33
  15  -4   1   17.55    2.06
  15  -4   1   19.10    4.59
  16  -4   1   98.56   10.95
  17  -4   1    4.15    1.99
  18  -4   1    2.18    1.69
  19  -4   1   10.78    4.20
  20  -4   1    8.59    2.77
  20  -4   1   14.31    4.72
  21  -4   1   23.41    6.13
  21  -4   1   17.70    4.45
  22  -4   1    4.21    2.16
  22  -4   1    3.14    2.56
  23  -4   1   -2.75    1.63
  23  -4   1    1.91    2.36
  24  -4   1    1.25    1.98
  24  -4   1    0.25    1.96
  25   4   1    4.57    2.84
  25  -4   1    3.95    2.33
  25  -4   1   -0.27    1.29
  26   4   1    6.24    3.07
  26  -4   1    2.83    2.29
  27   5  -1    0.21    0.74
  26  -5  -1    0.10    1.01
  26   5  -1    2.82    2.16
  25  -5  -1   -2.94    2.70
  25  -5  -1    0.70    1.76
  24  -5  -1   16.11    5.19
  24  -5  -1   12.47    4.84
  23  -5  -1   41.36    8.33
  23  -5  -1   22.64    6.00
  22  -5  -1   13.11    4.92
  22  -5  -1   11.33    4.56
  21  -5  -1   22.13    5.51
  21  -5  -1   24.47    6.21
  20  -5  -1   29.25    6.76
  20  -5  -1   24.60    5.62
  19  -5  -1    7.29    3.51
  19  -5  -1    4.50    2.27
  18  -5  -1   54.01    8.54
  18  -5  -1   52.55    7.87
 -18  -5   1   41.10    5.55
 -17  -5   1   31.84    4.69
  17  -5  -1   52.15    8.37
  17  -5  -1   52.72    7.64
 -16  -5   1   16.26    3.34
  16  -5  -1   23.25    5.34
 -15  -5   1   14.47    3.17
  15  -5  -1    9.15    1.07
 -14  -5   1    4.95    1.76
  14  -5  -1    1.97    1.03
 -13   5   1    2.27    1.10
 -13  -5   1    2.55    1.26
  13  -5  -1    2.91    1.65
 -12  -5   1    0.06    0.64
 -12   5   1    0.10    0.63
  12  -5  -1   -0.32    0.60
 -11  -5   1    6.28    1.93
 -11   5   1    5.97    2.17
  11  -5  -1    6.07    2.57
  10  -5  -1   68.05    7.84
 -10  -5   1   81.43    7.10
 -10   5   1   86.22    8.64
   9  -5  -1   64.06    7.41
  -9   5   1   63.89    7.40
  -9  -5   1   61.23    5.91
  -8  -5   1  213.66   11.49
  -8   5   1  220.07   13.67
   8  -5  -1  229.13   14.18
  -7   5   1  279.62   15.81
   7  -5  -1  250.63   14.82
   6   5  -1   20.28    4.10
   6  -5  -1   22.37    4.18
  -6   5   1   24.50    4.27
   5   5  -1   14.04    3.21
   5  -5  -1   12.04    3.13
  -5   5   1   13.98    3.33
   4   5  -1  291.52   15.43
   4  -5  -1  313.94   15.89
  -4  -5   1  296.07   14.75
  -4   5   1  257.53   14.58
  -3   5   1  306.83   16.04
  -3  -5   1  338.70   16.14
   3   5  -1  305.10   15.31
   3  -5  -1  308.96   16.13
   2  -5  -1   16.25    3.43
  -2   5   1   16.75    3.34
  -2  -5   1   18.12    3.35
   2   5  -1    9.19    2.32
  -1  -5   1   27.55    4.29
   1  -5  -1   28.53    4.63
   1   5  -1   40.91    5.04
   0  -5   1  380.14   17.37
   0  -5  -1  376.59   18.08
  -1  -5  -1  249.23   14.14
   1  -5   1  250.46   13.44
  -2   5  -1   11.82    2.86
  -2  -5  -1   12.26    2.96
   2  -5   1   16.47    3.36
   3  -5   1    6.48    2.14
  -3   5  -1    6.51    1.91
   4  -5   1    1.09    0.93
   5  -5   1   14.73    3.48
   6  -5   1  653.66   25.50
   7  -5   1    2.17    1.41
   8  -5   1  143.09   11.51
  -8  -5  -1  125.09    6.42
   9  -5   1   33.03    5.64
  -9   5  -1   48.33    6.42
  -9  -5  -1   38.95    3.41
  10  -5   1  280.00   16.92
 -10  -5  -1  228.59    9.26
 -10   5  -1  264.74   16.40
 -11  -5  -1   15.67    2.12
 -11   5  -1   21.85    4.50
  11  -5   1   22.02    4.88
 -12  -5  -1   42.32    3.49
  12  -5   1   46.58    7.20
 -13  -5  -1   31.61    3.01
  13  -5   1   38.94    6.70
  14  -5   1   21.36    5.48
  14  -5   1   21.82    2.81
  15  -5   1   37.35    3.48
  15  -5   1   44.99    7.56
  16  -5   1  135.39    6.79
  16  -5   1  234.42   17.83
  17  -5   1    5.02    1.09
  17  -5   1    5.70    2.76
  18  -5   1   -0.45    1.14
  19  -5   1   15.15    5.08
  20  -5   1   10.14    3.63
  21  -5   1    2.35    2.75
  22  -5   1    4.58    3.10
  22  -5   1    3.83    2.04
  23  -5   1   -1.35    1.35
  23  -5   1    5.28    3.89
  24  -5   1    1.70    1.16
  24  -5   1    3.77    3.55
  25  -5   1    1.78    1.97
  26  -5   1    0.27    0.65
  25  -6  -1   -0.71    1.06
  25  -6  -1    1.28    0.88
  24  -6  -1    1.64    1.48
  24  -6  -1    2.83    1.67
  23  -6  -1    0.85    2.20
  23  -6  -1   -0.76    1.46
  22  -6  -1    4.37    2.71
  22  -6  -1    6.52    3.43
  21  -6  -1    7.95    3.32
  21  -6  -1    6.83    3.33
  20  -6  -1   15.49    4.87
  20  -6  -1   20.47    5.00
  19  -6  -1   12.20    4.10
  19  -6  -1   12.74    3.92
 -18  -6   1    7.02    2.29
  18  -6  -1   10.30    4.84
  18  -6  -1   10.98    3.85
  17  -6  -1   -1.73    0.35
 -17  -6   1    0.79    1.02
  16  -6  -1  205.68   16.37
 -16  -6   1  188.00   12.38
 -15  -6   1  782.29   28.34
  15  -6  -1  752.85   33.63
  14   6  -1   12.29    4.02
  14  -6  -1   19.81    5.47
 -14  -6   1   12.85    3.32
  13  -6  -1   13.45    3.75
  13   6  -1   14.32    3.99
 -13  -6   1    9.34    2.58
  12  -6  -1   10.05    3.57
  12   6  -1   10.30    3.51
 -12  -6   1    8.14    2.47
 -11   6   1    0.95    1.51
 -11  -6   1    2.62    1.26
  11  -6  -1    1.73    1.03
  10   6  -1    1.77    1.30
 -10  -6   1    2.27    1.43
 -10   6   1    2.20    1.40
  10  -6  -1    2.01    1.66
   9   6  -1   29.51    5.48
  -9  -6   1   20.31    3.56
   9  -6  -1   24.64    4.79
  -9   6   1   28.80    5.29
  -8   6   1   46.90    6.69
   8  -6  -1   47.56    6.68
   7  -6  -1   10.00    3.17
  -7   6   1   10.62    3.10
  -6   6   1   36.89    5.80
   6  -6  -1   34.12    5.60
   5  -6  -1  925.05   33.81
  -5   6   1  956.69   34.06
   4  -6  -1  512.31   23.44
  -4   6   1  502.36   23.21
  -3   6   1   56.31    7.02
   3  -6  -1   74.71    8.26
  -3  -6   1   66.31    7.42
  -2  -6   1   43.93    5.90
   2  -6  -1   28.49    4.97
  -1  -6   1  215.99   13.62
   1  -6  -1  152.67   12.14
   0  -6   1    4.43    1.77
   0  -6  -1    4.76    1.89
  -1  -6  -1   41.36    6.02
   1  -6   1   25.38    4.64
   2  -6   1    3.52    1.46
  -2  -6  -1    7.02    2.57
   3  -6   1   74.43    7.99
  -4   6  -1    1.05    1.44
   4  -6   1    9.84    2.83
   5   6   1  347.12   19.76
   5  -6   1  303.36   17.10
   6  -6   1  302.63   18.07
  -6   6  -1  374.20   19.44
   7   6   1  109.48   10.82
   7  -6   1   99.68    9.93
  -7   6  -1  135.15   11.31
   8  -6   1    9.15    2.94
  -8   6  -1   12.16    3.30
   8   6   1    7.90    2.83
   9  -6   1   17.17    4.07
  -9  -6  -1   21.81    2.75
   9   6   1   20.10    4.61
  -9   6  -1   21.07    4.41
  10   6   1    1.09    1.55
 -10  -6  -1    0.04    0.57
  10  -6   1   -0.98    1.37
 -11  -6  -1    3.83    1.20
  11  -6   1    3.14    1.63
 -12  -6  -1  142.38    7.49
  12  -6   1  145.77   13.69
 -13  -6  -1    1.24    1.28
  13  -6   1    3.66    1.84
  14  -6   1   19.06    4.99
 -14  -6  -1   18.15    2.36
  15  -6   1    3.56    2.13
  16  -6   1  231.82   10.50
  16  -6   1  243.72   19.16
  17  -6   1   50.74    4.17
  17  -6   1   50.84    8.63
  18  -6   1   12.90    4.83
  19  -6   1   30.57    7.09
  20  -6   1   14.03    5.04
  21  -6   1    3.58    2.89
  22  -6   1    2.00    2.25
  23  -6   1   -0.45    0.31
  23  -6   1    3.17    2.32
  24  -6   1    2.28    1.50
  25  -6   1    8.29    4.16
  26  -6   1    4.83    3.30
  24  -7  -1    5.35    3.97
  24  -7  -1    0.24    0.91
  23  -7  -1    4.45    2.86
  23  -7  -1    2.31    1.53
  22  -7  -1   19.91    6.25
  22  -7  -1   17.96    5.62
  21  -7  -1    7.73    3.38
  21  -7  -1   13.88    5.34
  20  -7  -1   -0.93    1.41
  20  -7  -1    1.45    1.59
  19  -7  -1    8.13    3.51
  19  -7  -1    8.18    3.95
  18  -7  -1   13.82    4.75
  17  -7  -1    2.29    2.01
 -16  -7   1   58.40    6.98
  16  -7  -1   69.25   10.10
  15  -7  -1  370.62   23.54
 -15  -7   1  271.40   15.56
  14  -7  -1  150.50   14.45
 -14  -7   1   92.34    8.67
 -13  -7   1   33.66    5.27
  13  -7  -1   43.44    7.44
 -12  -7   1   13.27    3.22
  12  -7  -1   15.64    4.52
  11   7  -1   59.63    8.82
 -11  -7   1   70.15    7.16
  11  -7  -1   70.92    9.08
  10   7  -1    2.21    1.75
  10  -7  -1    0.56    0.62
 -10  -7   1    0.81    0.88
   9   7  -1   11.92    3.99
  -9  -7   1    7.01    2.19
   9  -7  -1    9.08    3.18
  -8   7   1   18.88    4.70
   8   7  -1   17.60    4.46
   8  -7  -1   17.72    4.39
   7  -7  -1   42.15    6.70
   7   7  -1   44.02    6.90
  -7   7   1   43.37    6.74
   6   7  -1  178.85   14.06
   6  -7  -1  150.40   12.95
  -6   7   1  162.57   13.43
   5  -7  -1  117.67   11.26
   5   7  -1   84.37    9.50
  -5   7   1   97.63    9.90
   4  -7  -1  273.58   18.02
  -4  -7   1  347.75   18.87
  -4   7   1  272.92   17.48
   4   7  -1  357.74   19.57
  -3  -7   1   62.88    7.75
  -3   7   1   60.86    7.98
   3   7  -1   57.15    7.54
   3  -7  -1   63.83    8.16
   2   7  -1   17.57    4.10
  -2  -7   1   22.76    4.64
  -2   7   1   28.90    5.37
   2  -7  -1   22.43    4.89
   1  -7  -1   71.70    8.87
   1   7  -1   83.14    8.82
  -1  -7   1   95.21    9.74
  -1   7   1   82.77    9.37
   0   7   1   -0.10    0.47
   0  -7  -1    1.07    0.86
   0  -7   1   -0.80    0.99
   0   7  -1   -0.24    0.74
   1   7   1    4.06    2.23
  -1   7  -1    2.70    1.39
   1  -7   1    3.09    1.79
  -1  -7  -1    6.65    2.74
  -2   7  -1   -0.18    0.61
   2   7   1    0.21    0.32
  -2  -7  -1    0.41    0.45
   2  -7   1    0.61    1.28
  -3   7  -1   96.80    9.98
   3   7   1   90.40   10.18
   3  -7   1   90.76    9.51
   4   7   1   92.93   10.44
   4  -7   1   85.32    9.42
  -4   7  -1  110.11   10.67
  -5   7  -1   11.94    3.54
   5   7   1   10.66    3.57
   5  -7   1    8.97    2.94
  -6   7  -1    1.85    1.44
   6   7   1    5.91    2.82
   6  -7   1    4.37    2.18
  -7   7  -1   21.16    4.75
   7   7   1   21.46    5.22
   7  -7   1   20.41    4.59
   8  -7   1   37.74    6.58
   8   7   1   44.02    7.39
   9  -7   1    0.04    1.10
  10  -7   1    3.74    2.00
 -10  -7  -1    0.75    0.32
 -11  -7  -1   14.77    2.47
  11  -7   1   15.12    4.30
  12  -7   1    3.92    2.75
 -12  -7  -1    1.61    0.95
  13  -7   1   15.73    4.46
 -13  -7  -1   17.28    2.75
  14  -7   1  141.38   14.03
 -14  -7  -1  114.51    6.94
 -15  -7  -1    0.35    0.39
  15  -7   1    1.79    2.15
  16  -7   1    2.53    1.68
  17  -7   1  111.32   13.79
  17  -7   1  116.48    7.56
  18  -7   1   11.79    4.59
  19  -7   1    6.16    3.58
  20  -7   1    9.57    4.09
  21  -7   1   34.87    8.41
  22  -7   1   13.60    5.65
  24  -7   1    2.48    2.75
  23  -8  -1    5.67    3.99
  22  -8  -1    3.19    1.75
  22  -8  -1    6.68    3.83
  21  -8  -1    3.12    2.19
  21  -8  -1    2.91    2.20
  20  -8  -1   17.80    5.70
  20  -8  -1   17.31    5.27
  19  -8  -1    0.56    1.11
  18  -8  -1   26.90    6.83
  17  -8  -1    0.83    0.83
  16  -8  -1    8.04    4.14
 -15  -8   1   56.19    6.92
  15  -8  -1   57.36    9.24
  14  -8  -1    8.39    3.46
 -14  -8   1    5.30    2.07
  13  -8  -1   -1.14    1.54
 -13  -8   1   -1.29    1.55
  12  -8  -1    4.26    2.21
 -12  -8   1    4.32    1.51
 -11  -8   1    4.20    1.93
  11  -8  -1    3.60    2.41
 -10  -8   1    1.71    1.05
  10  -8  -1    4.42    2.53
   9  -8  -1   20.80    5.29
   8   8  -1   25.55    5.75
   8  -8  -1   36.05    6.72
   7  -8  -1   -0.30    0.44
   7   8  -1    0.24    1.55
   6   8  -1   12.81    3.91
   6  -8  -1   12.31    3.90
   5   8  -1    8.93    2.88
   5  -8  -1    8.24    3.05
   4  -8  -1   15.09    4.13
   4   8  -1   16.82    4.46
  -4  -8   1   16.70    4.26
   3   8  -1   43.15    7.02
  -3  -8   1   41.87    6.80
   3  -8  -1   51.50    7.92
  -3   8   1   42.84    7.17
  -2   8   1    2.53    1.58
   2  -8  -1    1.72    1.69
  -2  -8   1    1.75    1.91
   2   8  -1    1.13    1.29
  -1  -8   1    0.45    0.54
  -1   8   1    0.57    1.74
   1  -8  -1    1.53    0.69
   1   8  -1    0.31    0.50
   0  -8   1   -0.44    1.45
   0   8  -1    2.10    1.78
  -1  -8  -1   55.70    8.05
   1  -8   1   69.19    8.95
  -1   8  -1   47.53    7.29
   1   8   1   63.81    8.88
  -2  -8  -1    1.21    1.45
   2  -8   1    0.71    0.70
   2   8   1    1.90    2.22
  -2   8  -1    1.54    1.12
   3   8   1  150.22   13.95
  -3   8  -1  121.83   12.06
   4  -8   1   12.75    3.87
   5  -8   1  196.06   15.89
   6  -8   1    3.38    2.08
   7  -8   1   27.88    5.81
   8  -8   1   26.08    5.63
   9  -8   1    5.16    3.24
  10  -8   1    0.15    0.75
 -10  -8  -1    0.33    0.38
 -11  -8  -1   22.84    3.36
  11  -8   1   30.41    6.69
  12  -8   1   12.49    4.30
 -12  -8  -1   17.38    2.95
  13  -8   1   13.30    4.74
 -13  -8  -1   11.83    2.38
  14  -8   1   41.46    8.06
  15  -8   1    7.49    3.47
  16  -8   1   74.61   11.21
  17  -8   1   26.88    6.91
  18  -8   1    8.79    4.06
  19  -8   1    0.94    1.58
  20  -8   1    3.92    2.75
  21  -8   1    4.18    2.98
  21  -9  -1    0.43    0.66
  20  -9  -1    1.80    2.20
  19  -9  -1    3.14    2.77
  18  -9  -1   12.61    4.65
  17  -9  -1    4.30    2.81
  16  -9  -1   52.35    9.47
  15  -9  -1    4.95    3.60
  14  -9  -1   26.94    6.86
 -13  -9   1   12.56    3.31
  13  -9  -1   21.11    5.51
 -12  -9   1    0.32    0.29
  12  -9  -1   -0.49    1.34
 -11  -9   1   -0.30    1.10
  11  -9  -1    5.53    2.45
  10  -9  -1    6.20    3.09
   9  -9  -1   -1.40    1.79
   8  -9  -1   -0.81    1.42
   7  -9  -1   24.12    7.28
   6  -9  -1    1.38    0.58
   5  -9  -1   33.25    6.71
  -4  -9   1  187.14   15.52
   4  -9  -1  158.58   15.43
  -3  -9   1    2.41    2.37
   3  -9  -1    2.52    1.77
  -2  -9   1   25.17    5.78
   2  -9  -1   23.89    5.68
  -1  -9   1  113.33   12.36
   1  -9  -1   99.99   11.92
   0  -9  -1    1.73    2.08
   0  -9   1   -0.80    0.77
   1  -9   1  173.99   15.79
  -1  -9  -1  243.50   18.24
  -2  -9  -1   -0.48    1.98
   2  -9   1    2.29    1.31
   3  -9   1    0.51    2.01
   4  -9   1    6.52    2.41
   5  -9   1    0.84    1.25
   6  -9   1    4.82    2.14
   7  -9   1   12.39    4.13
   8  -9   1   -0.04    1.09
   9  -9   1    1.05    0.97
  10  -9   1   12.55    4.15
  11  -9   1   33.29    7.05
 -11  -9  -1   26.16    3.95
  12  -9   1    2.52    2.23
  13  -9   1    2.71    2.22
  14  -9   1   11.64    4.26
  15  -9   1    5.63    3.35
  16  -9   1  105.35   14.25
  17  -9   1   27.85    7.58
  18  -9   1   10.90    5.14
  19  -9   1    5.27    3.71
  20  -9   1    3.13    4.24
  19 -10  -1   23.20    7.16
  18 -10  -1    1.06    1.50
  17 -10  -1   11.33    4.82
  16 -10  -1    8.92    4.33
  15 -10  -1    3.92    2.79
  14 -10  -1    2.05    2.58
  13 -10  -1   29.50    7.19
  12 -10  -1   13.29    4.64
  11 -10  -1    2.75    1.51
  10 -10  -1   88.89   12.28
   9 -10  -1   12.70    4.85
   8 -10  -1   20.67    6.09
   7 -10  -1    9.30    4.30
   6 -10  -1   19.11    5.62
   5 -10  -1  101.80   12.88
   4 -10  -1   59.62    9.77
  -4 -10   1   65.49    9.47
  -3 -10   1   45.12    8.19
   3 -10  -1   40.31    8.37
   2 -10  -1  338.37   24.39
  -2 -10   1  382.06   24.65
  -1 -10   1    8.42    4.06
   1 -10  -1    9.26    4.12
   0 -10  -1 1124.53   47.26
   0 -10   1 1171.73   48.02
  -1 -10  -1  234.92   19.36
   1 -10   1  243.97   20.01
  -2 -10  -1   27.75    6.88
   2 -10   1   14.27    4.85
   3 -10   1  666.28   34.49
   4 -10   1   37.59    8.10
   5 -10   1    4.54    2.77
   6 -10   1   68.24   10.19
   7 -10   1    2.00    2.35
   8 -10   1   16.09    5.01
   9 -10   1   19.36    5.71
  10 -10   1   76.84   11.67
  11 -10   1   23.05    6.41
  12 -10   1   -0.34    2.06
  13 -10   1   22.45    6.63
  14 -10   1   26.56    7.19
  15 -10   1   29.84    7.51
  16 -10   1    3.59    2.58
  17 -10   1    5.77    3.30
  18 -10   1   36.00    9.07
  17 -11  -1    3.35    1.81
  16 -11  -1   -0.72    2.11
  15 -11  -1    2.47    2.66
  14 -11  -1    5.05    2.77
  13 -11  -1   15.51    5.57
  12 -11  -1   -0.63    1.08
  11 -11  -1    1.99    1.72
  10 -11  -1   11.02    4.53
   9 -11  -1  115.88   14.76
   8 -11  -1    0.74    1.85
   7 -11  -1    2.52    1.79
   6 -11  -1   15.25    5.55
   5 -11  -1    3.89    3.21
  -4 -11   1   14.83    4.76
   4 -11  -1   20.79    6.55
  -3 -11   1    2.53    1.99
   3 -11  -1    2.60    2.60
   2 -11  -1  120.35   14.81
  -2 -11   1  150.58   15.82
  -1 -11   1   18.58    5.46
   1 -11  -1   21.98    7.09
   0 -11  -1    6.10    3.90
   0 -11   1    7.17    4.66
   1 -11   1  146.03   16.27
  -1 -11  -1  157.94   16.41
  -2 -11  -1   80.97   11.36
   2 -11   1   82.74   12.19
   3 -11   1   32.69    7.76
   4 -11   1  110.73   14.17
   5 -11   1   44.88    8.93
   6 -11   1    0.55    2.63
   7 -11   1    8.05    3.86
   8 -11   1    4.87    2.92
   9 -11   1   16.61    6.01
  10 -11   1   36.52    8.32
  11 -11   1   31.47    7.88
  12 -11   1   43.83    9.46
  13 -11   1   -0.39    0.96
  14 -11   1    1.60    2.35
  15 -11   1    5.80    3.49
  16 -11   1   19.30    6.42
  14 -12  -1    8.66    4.54
  13 -12  -1   13.12    5.75
  12 -12  -1    3.11    3.06
  11 -12  -1   23.82    6.91
  10 -12  -1   70.30   12.46
   9 -12  -1    1.42    2.10
   8 -12  -1    1.08    2.73
   7 -12  -1    1.14    2.09
   6 -12  -1   -0.62    1.33
   5 -12  -1    2.37    1.75
   4 -12  -1    7.09    3.53
   3 -12  -1   63.07   11.24
  -3 -12   1   49.90    9.36
  -2 -12   1   43.71    8.94
   2 -12  -1   59.14   10.60
  -1 -12   1    3.77    2.93
   1 -12  -1    4.79    4.31
   0 -12   1  179.69   18.70
   0 -12  -1  168.88   18.12
  -1 -12  -1   26.74    7.09
   1 -12   1   14.86    5.89
   2 -12   1   -1.64    2.75
   3 -12   1    3.15    2.50
   4 -12   1    1.71    2.47
   5 -12   1    9.34    4.23
   6 -12   1   17.58    5.86
   7 -12   1    5.14    3.69
   8 -12   1   32.14    8.09
   9 -12   1    7.07    4.40
  10 -12   1    3.52    2.84
  11 -12   1    0.08    2.17
  12 -12   1   39.15    9.16
  13 -12   1    0.41    1.26
  11 -13  -1    2.64    3.72
  10 -13  -1    6.86    4.11
   9 -13  -1    4.77    2.89
   8 -13  -1    0.99    2.30
   7 -13  -1    1.88    3.09
   6 -13  -1    6.47    3.22
   5 -13  -1   11.35    5.14
   4 -13  -1    1.20    2.34
  -3 -13   1   11.35    4.41
   3 -13  -1   18.75    6.30
  -2 -13   1    2.17    2.28
   2 -13  -1    0.97    1.66
   1 -13  -1   37.48    8.91
  -1 -13   1   38.06    8.86
   0 -13  -1   14.68    5.41
   0 -13   1   11.56    4.91
   1 -13   1   46.03    9.76
  -1 -13  -1   35.44    8.66
   2 -13   1   61.66   11.81
   3 -13   1   28.66    7.89
   4 -13   1    4.03    3.56
   5 -13   1    1.13    1.66
   6 -13   1   -1.29    1.63
   7 -13   1    4.71    3.52
   8 -13   1    2.34    2.31
   9 -13   1   -1.53    2.67
  10 -13   1    6.83    4.28
   5 -14  -1   18.64    6.41
   4 -14  -1    4.30    3.66
   3 -14  -1    2.17    3.17
  -2 -14   1   19.43    6.51
   2 -14  -1   15.60    6.11
  -1 -14   1    3.63    3.33
   1 -14  -1    0.68    1.56
   0 -14   1   13.18    5.75
   0 -14  -1   15.06    5.87
   1 -14   1    2.78    3.12
   2 -14   1    8.34    4.14
   3 -14   1   17.64    6.32
   4 -14   1   14.10    6.07
   5 -14   1   47.27   10.57
  27   0  -2    1.20    0.32
  27   0  -2    2.35    2.03
  26   0  -2    0.13    0.61
  26   0  -2   -0.89    1.78
  25   0  -2    2.26    2.21
  25   0  -2    0.17    1.38
  24   0  -2    3.51    2.40
  24   0  -2    3.46    2.06
  23   0  -2   10.32    3.51
  23   0  -2   10.71    3.71
  22   0  -2    9.19    3.44
  22   0  -2    9.36    3.05
  21   0  -2   29.00    5.70
  21   0  -2   24.53    5.27
  20   0  -2  118.01   11.61
  20   0  -2  136.86   11.70
  19   0  -2    9.14    2.81
  19   0  -2    7.45    3.16
  18   0  -2    9.08    3.18
  18   0  -2   15.87    3.62
  17   0  -2   30.07    4.76
  17   0  -2   28.60    5.14
  16   0  -2   20.00    3.85
  16   0  -2   20.21    4.25
  15   0  -2   90.80    7.92
  15   0  -2   72.35    7.78
 -14   0   2    0.60    0.27
  14   0  -2   -0.19    0.09
  13   0  -2    3.36    1.96
  13   0  -2    3.83    1.50
 -13   0   2    3.62    0.71
  12   0  -2    4.59    1.87
  12   0  -2    4.26    1.49
 -12   0   2    3.12    0.72
 -11   0   2  390.99   11.19
 -11   0   2  417.24   17.63
  11   0  -2  401.52   15.40
  10   0  -2  787.18   22.88
 -10   0   2  776.00   18.90
  -9   0   2  612.88   21.96
   9   0  -2  645.39   19.30
  -9   0   2  615.05   16.72
  -8   0   2    4.75    1.11
   8   0  -2    2.99    0.99
   8   0  -2    5.04    1.90
  -8   0   2    2.76    1.13
  -7   0   2  146.35    6.14
   7   0  -2  145.04    8.63
  -7   0   2  125.41    8.10
   7   0  -2  153.11    6.36
   6   0  -2  137.26    5.49
  -6   0   2  164.64    8.77
   6   0  -2  117.63    7.56
  -6   0   2  146.79    6.16
  -5   0   2   41.13    3.03
   5   0  -2   41.92    4.04
   5   0  -2   32.51    2.11
   4   0  -2   81.72    5.55
  -4   0   2   68.80    4.15
   3   0  -2 1092.16   28.18
  -3   0   2 1031.77   25.88
  -2   0   2 2343.44   47.93
   2   0  -2 2142.76   48.84
   1   0  -2 1791.60   41.30
  -1   0   2 1746.82   40.98
  -1   0   2 1682.53   41.53
   0   0   2   21.82    2.32
   0   0  -2   24.73    2.64
   1   0   2 9999.00  202.50
  -1   0  -2 9800.49  203.90
  -2   0  -2   25.46    2.90
  -3   0  -2  218.05    9.07
   3   0   2  233.24    9.12
   4   0   2 2527.86   55.36
  -4   0  -2 2352.71   55.11
   5   0   2  231.09    9.66
  -5   0  -2  294.36   10.79
  -6   0  -2  406.86   13.38
   6   0   2  318.54   12.10
   7   0   2  829.00   22.26
  -7   0  -2  760.33   22.39
  -8   0  -2 1068.16   28.70
  -9   0  -2  814.33   23.61
 -10   0  -2    3.58    1.46
 -11   0  -2  137.80    7.73
 -12   0  -2   58.53    4.94
  13   0   2   29.71    4.73
 -13   0  -2   23.17    3.08
  14   0   2   23.53    4.38
  14   0   2   20.65    3.05
 -14   0  -2   20.54    2.98
 -15   0  -2  229.13   10.70
  15   0   2  201.24   14.04
  15   0   2  221.57   11.23
  16   0   2   10.20    3.11
  16   0   2    6.72    1.84
  17   0   2  130.11   11.74
  17   0   2  109.91    8.23
  18   0   2   52.94    5.72
  18   0   2   43.41    6.97
  19   0   2   18.59    3.42
  19   0   2   21.78    5.06
  20   0   2   66.65    9.49
  20   0   2   47.45    5.84
  21   0   2    6.81    3.40
  21   0   2    7.63    2.41
  22   0   2    3.11    2.09
  22   0   2    2.98    2.42
  23   0   2   24.09    6.62
  24   0   2    2.77    2.63
  25   0   2    2.43    2.14
  28  -1  -2    1.75    1.82
  28  -1  -2    4.63    2.73
  27  -1  -2    1.42    2.05
  27   1  -2    0.09    0.97
  26  -1  -2   20.14    5.69
  26   1  -2   14.93    4.52
  26  -1  -2   11.84    4.10
  26   1  -2   13.83    4.42
  25  -1  -2    0.83    1.73
  25  -1  -2   -0.46    1.46
  25   1  -2    3.67    2.69
  25   1  -2   -0.33    1.42
  24   1  -2    5.48    3.01
  24  -1  -2    6.40    3.09
  24  -1  -2   11.46    4.49
  24   1  -2    8.53    3.07
  23   1  -2    1.31    1.29
  23  -1  -2    0.42    0.39
  23   1  -2    1.26    1.84
  23  -1  -2    1.40    1.19
  22   1  -2    0.22    0.76
  22  -1  -2    2.32    1.63
  22   1  -2    3.56    2.37
  22  -1  -2    1.94    1.84
  21  -1  -2    6.42    2.48
  21  -1  -2    8.40    3.09
  21   1  -2    2.20    1.56
  21   1  -2    5.74    2.69
  20  -1  -2   41.80    6.83
  20   1  -2   55.51    7.73
  20   1  -2   54.98    7.75
  20  -1  -2   53.03    7.41
  19   1  -2   27.89    4.91
  19   1  -2   22.27    5.00
  19  -1  -2   22.80    4.85
  19  -1  -2   26.79    5.49
  18  -1  -2    0.43    1.33
  18  -1  -2    0.16    1.66
  18   1  -2    0.22    1.17
  18   1  -2    0.35    0.24
 -18  -1   2    0.39    0.22
  17  -1  -2   -0.14    0.57
  17  -1  -2    2.68    1.33
  17   1  -2    1.35    1.14
  17   1  -2    2.88    1.47
  16  -1  -2    0.23    0.85
  16   1  -2    0.51    0.80
  16  -1  -2    1.50    0.99
  16   1  -2    0.79    0.83
  15  -1  -2   12.94    3.01
  15   1  -2   12.14    2.97
  15   1  -2   12.38    2.61
  15  -1  -2   16.38    3.73
 -14  -1   2    6.45    2.27
  14  -1  -2    9.47    2.49
  14   1  -2    5.46    2.15
  14   1  -2    7.55    2.12
  14  -1  -2   11.93    3.12
  13  -1  -2   39.31    4.81
  13   1  -2   35.04    4.07
  13   1  -2   33.73    5.05
  13  -1  -2   32.86    5.07
 -13  -1   2   40.42    5.34
  12   1  -2   17.49    2.73
  12  -1  -2   18.44    3.67
  12  -1  -2   17.28    3.05
  12   1  -2   17.16    3.43
 -12  -1   2   17.29    3.25
  11   1  -2   42.04    5.27
  11  -1  -2   41.90    5.27
 -11  -1   2   33.63    4.51
  11  -1  -2   35.13    4.21
  10  -1  -2  331.79   13.42
  10  -1  -2  316.38   15.17
  10   1  -2  314.03   15.04
   9  -1  -2  714.37   25.12
   9   1  -2  717.60   25.09
  -9  -1   2  739.62   25.15
   8  -1  -2  249.57   10.02
  -8   1   2  203.79    7.18
   8  -1  -2  225.97   11.62
   8   1  -2  225.76   11.65
  -8  -1   2  211.87   11.24
  -8   1   2  238.31    9.19
  -7   1   2    7.38    1.86
  -7   1   2    8.87    1.28
  -7  -1   2   15.99    2.74
   7   1  -2   10.41    2.30
  -7   1   2   10.20    1.61
   7  -1  -2    9.49    1.69
   7  -1  -2    8.59    2.13
   6  -1  -2    3.17    0.84
  -6   1   2    2.90    0.89
   6  -1  -2    4.61    1.51
  -6   1   2    3.80    0.95
   6  -1  -2    3.48    1.01
   6   1  -2    2.99    0.99
  -6  -1   2    2.77    1.08
  -5   1   2  713.00   17.49
   5  -1  -2  753.56   21.60
   5   1  -2  649.78   20.44
  -5   1   2  570.20   17.00
   5  -1  -2  698.12   17.63
  -5  -1   2  650.16   20.87
   5  -1  -2  610.32   17.51
  -4   1   2  875.24   21.33
  -4   1   2  852.70   21.51
   4  -1  -2  876.53   24.53
   4  -1  -2  835.51   21.61
   4  -1  -2  903.61   21.77
  -3   1   2    1.34    0.76
   3   1  -2    1.04    0.34
   3  -1  -2    0.71    0.76
   3  -1  -2    0.51    0.41
  -3   1   2    0.16    0.26
   2  -1  -2    4.07    0.94
  -2   1   2    2.78    0.67
   2  -1  -2    2.96    0.80
  -2   1   2    4.10    1.01
  -2   1   2    4.96    1.22
   2  -1  -2    4.03    1.05
  -1   1   2   84.37    4.80
  -1  -1   2   70.89    3.29
   1  -1  -2   75.98    4.54
  -1   1   2   70.36    4.32
   1  -1  -2   76.56    4.58
   1   1  -2   70.54    3.10
  -1   1   2   68.71    4.05
   0  -1  -2  113.09    5.40
   0  -1  -2  133.72    6.30
   0   1  -2  105.58    4.43
   0   1   2  116.94    5.44
   0  -1   2   93.45    4.49
   1  -1   2 5590.92  119.49
   1   1   2 5769.68  118.44
  -1  -1  -2 5836.49  120.73
  -1  -1  -2 5736.69  118.59
   2  -1   2 2255.19   52.85
  -2  -1  -2 2357.45   53.69
   2   1   2 2359.50   50.73
  -3  -1  -2 1485.31   35.55
   3  -1   2 1420.54   35.14
   3  -1   2 1458.61   35.31
   3   1   2 1441.58   31.78
   4  -1   2   39.19    3.83
   4   1   2   36.26    2.07
   4  -1   2   40.12    3.51
  -4  -1  -2   46.59    3.92
  -5  -1  -2 1055.42   28.35
   5  -1   2  992.58   28.77
  -6  -1  -2   73.39    5.21
   6  -1   2   73.68    5.69
   6  -1   2   87.48    5.32
   7  -1   2   81.56    5.19
  -7  -1  -2   70.86    5.21
   7  -1   2   79.07    6.21
   8  -1   2  319.36   11.56
   8  -1   2  304.70   13.74
   9  -1   2   70.64    4.95
   9  -1   2   72.95    6.57
 -10  -1  -2    9.25    2.00
  10  -1   2    5.69    1.79
  10  -1   2    9.73    1.73
  10   1   2    9.13    1.42
  11  -1   2   20.54    3.79
  11   1   2   14.50    1.95
 -11  -1  -2   18.34    2.81
  12  -1   2  190.67   12.48
  12   1   2  179.42    8.07
 -12  -1  -2  194.26    9.87
 -13  -1  -2   10.54    2.21
  13   1   2   13.77    2.17
  13  -1   2   16.49    3.70
  14  -1   2   68.33    7.96
  14   1   2   59.27    4.87
 -14  -1  -2   81.00    6.19
 -15  -1  -2  135.56    8.43
  15   1   2  146.59    8.26
  15  -1   2  130.35   11.48
 -16  -1  -2   76.69    6.25
  16  -1   2   89.48    9.67
  16   1   2   70.72    5.88
  17  -1   2   -1.75    1.96
 -17  -1  -2    1.15    0.94
  17   1   2    0.65    0.97
  17   1   2    1.00    0.72
  17  -1   2    1.67    1.27
  18   1   2   21.29    4.80
  18   1   2   18.38    3.26
  18  -1   2   17.74    4.80
  18  -1   2   27.45    4.44
 -18  -1  -2   20.88    3.26
  19  -1   2   64.28    9.42
  19  -1   2   41.63    5.66
 -19  -1  -2   58.06    5.44
  19   1   2   50.34    5.47
  19   1   2   57.32    8.13
  20   1   2    4.08    1.97
  20  -1   2    1.34    1.36
  20   1   2    2.49    2.67
  20  -1   2    2.15    0.73
  21  -1   2   32.24    6.80
  21   1   2   22.68    5.61
  21  -1   2   24.23    4.50
  21   1   2   23.53    3.90
  22  -1   2    4.58    1.77
  22  -1   2    6.15    2.97
  22   1   2    3.09    2.34
  23   1   2    1.14    1.72
  23  -1   2    2.12    0.99
  23  -1   2    1.72    1.57
  24   1   2    2.90    2.76
  24  -1   2    3.20    2.77
  25  -1   2    4.50    3.17
  25   1   2    5.04    3.26
  28  -2  -2    3.58    2.73
  28  -2  -2    3.16    1.85
  27  -2  -2   -1.88    2.83
  27   2  -2   -0.57    0.70
  27  -2  -2   -2.64    2.08
  26  -2  -2    3.50    1.77
  26  -2  -2    5.98    3.16
  26   2  -2    6.58    3.32
  25   2  -2    1.53    1.61
  25  -2  -2   -2.30    1.68
  25   2  -2    1.30    1.80
  25  -2  -2   -0.85    1.04
  24  -2  -2    1.27    1.45
  24   2  -2    0.07    1.16
  24   2  -2    1.80    1.68
  24  -2  -2    1.14    1.52
  23  -2  -2   16.42    4.65
  23   2  -2   19.78    4.84
  23   2  -2   19.77    4.89
  23  -2  -2   17.16    4.89
  22  -2  -2   19.93    5.48
  22   2  -2   13.11    3.76
  22   2  -2   18.27    4.43
  22  -2  -2   11.03    3.87
  21   2  -2   17.03    4.02
  21  -2  -2   14.77    4.09
  21   2  -2   10.69    3.49
  21  -2  -2   20.85    5.07
  20   2  -2   77.02    8.31
  20  -2  -2   87.01    9.83
  20  -2  -2   95.01   10.88
  20   2  -2   84.54    9.32
  19  -2  -2   48.39    7.04
  19   2  -2   43.98    6.16
  19  -2  -2   30.10    6.01
  19   2  -2   42.30    6.34
  18  -2  -2   13.96    3.65
  18   2  -2   17.97    4.02
  18  -2  -2   14.90    3.85
  18   2  -2   14.77    3.26
  17  -2  -2   18.58    4.41
  17  -2  -2   26.29    4.95
  17   2  -2   21.20    4.36
  17   2  -2   19.96    3.59
  16  -2  -2   49.44    6.73
  16   2  -2   46.73    6.19
  16  -2  -2   49.13    6.35
 -16  -2   2   48.35    6.14
  15  -2  -2   30.73    5.18
  15   2  -2   27.53    4.51
  15  -2  -2   20.53    3.97
 -15  -2   2   19.84    3.79
  14  -2  -2   15.82    3.74
  14  -2  -2   14.62    3.19
  14   2  -2   21.33    4.00
 -14  -2   2   19.32    3.60
 -13  -2   2   65.15    6.83
  13  -2  -2   65.50    6.62
  13   2  -2   74.93    7.31
  12   2  -2    0.39    0.32
 -12  -2   2    0.13    0.78
  12  -2  -2    0.54    0.96
  12  -2  -2    0.21    0.92
  11   2  -2    0.96    0.76
 -11   2   2    1.88    1.21
  11  -2  -2   -0.06    0.26
  11  -2  -2    0.19    0.34
 -11  -2   2    1.70    1.41
  10  -2  -2    2.17    0.96
  10   2  -2    0.51    0.52
  10  -2  -2   -0.20    0.48
 -10   2   2    2.69    1.21
 -10  -2   2    2.04    1.18
   9  -2  -2    7.60    1.80
   9   2  -2    8.50    1.96
  -9   2   2    9.84    2.11
   9  -2  -2    6.92    1.98
  -9  -2   2    6.81    1.84
   9  -2  -2    6.02    1.04
  -8   2   2  218.73   10.16
   8  -2  -2  205.90   11.32
   8   2  -2  211.56   10.91
   8  -2  -2  210.12   10.49
   8  -2  -2  187.40    7.12
  -7  -2   2   80.47    6.67
   7  -2  -2   93.75    4.69
  -7   2   2  100.33    6.40
   7  -2  -2   77.48    5.62
   7  -2  -2  108.78    7.52
   7   2  -2   92.59    6.74
  -6   2   2  138.83    7.48
   6  -2  -2  145.59    6.30
   6  -2  -2  131.82    7.58
  -6  -2   2  150.24    9.07
   6  -2  -2  138.11    8.45
  -5  -2   2   14.33    2.51
   5  -2  -2   13.77    2.46
  -5   2   2   14.63    2.18
   5   2  -2   14.66    1.89
   5  -2  -2   13.89    1.80
   5  -2  -2   11.36    1.99
   4   2  -2  387.04   12.40
   4  -2  -2  463.90   14.75
  -4   2   2  382.98   13.77
  -4  -2   2  390.42   14.95
   4  -2  -2  422.68   14.98
   4  -2  -2  467.55   13.44
   3  -2  -2 1092.48   28.29
   3   2  -2 1119.86   25.62
  -3   2   2  953.95   27.22
  -3  -2   2 1056.28   25.71
   3  -2  -2 1051.12   27.98
   3  -2  -2 1009.32   26.21
   2   2  -2  160.38    6.42
   2  -2  -2  152.38    7.64
   2  -2  -2  154.94    7.45
  -2  -2   2  131.50    6.04
  -2   2   2  146.09    7.66
  -1   2   2   89.02    5.99
  -1  -2   2   86.24    4.86
   1   2  -2  107.09    5.26
   1  -2  -2   92.29    5.31
   1  -2  -2   88.33    5.54
   0  -2   2  268.39    9.69
   0   2  -2  232.11    9.16
   0  -2  -2  239.19    8.81
   0   2   2  249.99   10.65
  -1   2  -2 1856.74   42.16
  -1  -2  -2 1766.66   40.10
   1  -2   2 1761.55   42.42
  -2  -2  -2 2133.02   45.43
   2  -2   2 2048.86   49.41
  -2   2  -2 2085.44   49.45
  -3   2  -2   18.17    2.52
  -3  -2  -2   17.35    1.43
   3  -2   2   20.20    2.78
   4  -2   2   10.88    2.04
  -4   2  -2   12.86    2.17
  -5   2  -2  112.73    7.18
   5  -2   2  166.54    8.98
  -6   2  -2   45.73    4.55
   6  -2   2   42.38    3.84
   6  -2   2   43.34    4.71
   7  -2   2  239.92   12.25
   7  -2   2  196.78    9.10
   8  -2   2   85.00    5.62
   8  -2   2   95.79    7.89
  -9  -2  -2   21.97    3.10
   9  -2   2   15.44    2.27
 -10  -2  -2   33.75    3.94
  10  -2   2   34.65    3.47
  10   2   2   25.03    1.93
  10  -2   2   34.80    5.19
  11  -2   2   38.68    3.67
 -11  -2  -2   36.01    4.20
  11  -2   2   42.75    5.87
  11   2   2   35.04    2.56
  12  -2   2   31.52    5.15
  12  -2   2   21.68    2.75
 -12  -2  -2   22.16    3.32
  12   2   2   25.59    2.39
 -13  -2  -2   31.93    4.12
  13   2   2   31.86    2.91
  13  -2   2   39.01    3.67
 -14  -2  -2    1.50    0.95
  14   2   2    1.60    0.67
  14  -2   2    0.60    0.94
  15  -2   2   21.06    4.57
 -15  -2  -2   18.98    3.21
  15   2   2   14.20    2.16
  16   2   2   20.30    2.72
 -16  -2  -2   17.92    3.16
  16  -2   2   20.18    4.67
 -17  -2  -2   67.69    6.40
  17  -2   2   67.48   10.08
  17   2   2   65.67    5.31
 -18  -2  -2    6.80    1.88
  18   2   2    6.42    1.65
  18  -2   2    7.21    3.04
  19  -2   2    1.04    1.34
  19  -2   2   -1.16    1.94
  19   2   2    0.82    0.25
 -19  -2  -2   -1.66    1.16
  20   2   2    2.80    1.54
  20  -2   2    3.74    2.67
  20  -2   2    2.97    1.07
  21  -2   2    7.24    3.69
  21  -2   2   12.34    3.51
  21   2   2    8.39    2.96
  22  -2   2    2.37    1.95
  22  -2   2   -1.12    1.18
  22   2   2    2.14    2.10
  23  -2   2    4.55    3.20
  23   2   2    5.56    2.85
  23  -2   2    6.48    3.00
  24   2   2    4.35    2.87
  24  -2   2    4.49    2.79
  25  -2   2   11.92    4.78
  25   2   2   20.95    6.08
  28  -3  -2    1.01    1.48
  28  -3  -2    0.85    0.23
  27  -3  -2    1.56    2.06
  27  -3  -2    2.85    1.63
  26  -3  -2    0.72    0.80
  26   3  -2    0.03    0.89
  25  -3  -2    7.41    3.68
  25   3  -2    6.75    2.66
  25   3  -2   12.19    4.03
  25  -3  -2    9.82    3.82
  24   3  -2    4.68    2.51
  24  -3  -2    4.02    2.53
  24  -3  -2    4.77    2.53
  24   3  -2    5.58    2.69
  23   3  -2   28.25    5.51
  23  -3  -2   26.10    6.28
  23  -3  -2   24.03    5.95
  23   3  -2   20.69    4.82
  22  -3  -2    0.13    1.69
  22   3  -2    0.33    1.01
  22   3  -2    0.49    0.70
  21  -3  -2   -0.46    0.73
  21   3  -2    2.73    1.60
  21  -3  -2    3.15    2.17
  21   3  -2    2.38    1.63
  20   3  -2   53.26    7.24
  20  -3  -2   61.13    8.66
  20   3  -2   57.52    7.18
  20  -3  -2   62.98    8.99
  19  -3  -2   49.46    7.60
  19  -3  -2   40.31    6.89
  19   3  -2   28.48    5.24
  18  -3  -2   10.21    3.26
  18  -3  -2    8.98    2.65
 -18  -3   2   10.68    3.04
  18   3  -2   12.27    3.19
  17  -3  -2    8.22    2.90
  17   3  -2    8.13    2.59
 -17  -3   2    7.44    2.49
  17  -3  -2   10.36    3.45
  16  -3  -2    5.71    2.07
  16   3  -2    5.94    2.29
  16  -3  -2    8.42    2.89
 -16  -3   2    4.26    1.30
  15   3  -2   13.76    3.35
 -15  -3   2   16.44    3.57
  15  -3  -2   17.51    4.01
  15  -3  -2   19.84    4.33
  14  -3  -2  127.90   10.53
 -14   3   2  116.34    8.95
  14  -3  -2  106.01    9.95
  14   3  -2  106.08    8.97
 -14  -3   2  116.22    9.44
 -13   3   2    0.65    1.10
  13  -3  -2    0.87    0.62
  13   3  -2    1.59    1.03
  13  -3  -2    1.12    1.17
 -13  -3   2    1.79    0.89
 -12  -3   2    7.98    2.43
  12   3  -2    8.84    2.40
  12  -3  -2    6.72    2.13
  12  -3  -2    8.18    2.45
 -12   3   2    6.50    1.91
 -11   3   2   66.37    6.45
  11   3  -2   65.44    6.34
  11  -3  -2   54.79    6.23
 -11  -3   2   67.41    6.66
  11  -3  -2   57.48    3.30
  11  -3  -2   54.27    6.32
  10  -3  -2   -0.16    0.86
 -10   3   2    0.88    0.74
  10  -3  -2    0.36    0.27
  10  -3  -2   -0.59    0.86
 -10  -3   2   -0.58    0.64
   9  -3  -2   15.65    1.87
   9  -3  -2   21.40    3.71
   9  -3  -2   17.50    3.11
  -9   3   2   20.43    3.28
  -9  -3   2   22.55    3.73
   8  -3  -2    6.48    1.31
   8  -3  -2    6.54    1.93
  -8   3   2    4.82    1.48
   8  -3  -2    8.59    2.18
  -8  -3   2    9.31    2.33
  -7   3   2    0.00    0.45
   7   3  -2    0.40    0.39
  -7  -3   2   -0.32    0.43
   7  -3  -2    1.02    0.72
   7  -3  -2    0.41    0.51
   6  -3  -2  124.72    8.04
  -6  -3   2  113.05    7.93
   6  -3  -2  122.49    8.20
  -6   3   2  131.27    8.32
   6   3  -2  113.25    7.28
   5  -3  -2  205.62   10.62
   5   3  -2  188.06    9.38
  -5   3   2  215.93   10.69
  -5  -3   2  201.22   10.55
   4  -3  -2  174.87    9.83
   4   3  -2  188.15    8.81
  -4   3   2  169.31    9.63
  -4  -3   2  194.13    8.77
  -3  -3   2    8.86    1.68
  -3   3   2    9.47    2.08
   3   3  -2    8.26    1.65
   3  -3  -2    8.77    2.03
  -2  -3   2  301.05   12.05
   2   3  -2  305.27   11.73
  -2   3   2  288.33   13.01
   2  -3  -2  301.74   13.49
  -1   3   2  244.53   11.90
   1  -3  -2  259.56   12.12
   0  -3   2  443.48   15.54
   0   3  -2  381.59   15.10
   1   3   2  654.17   23.15
  -1   3  -2  677.08   21.40
   2   3   2   26.40    3.71
  -2   3  -2   28.74    3.50
   2  -3   2   33.86    3.85
  -3  -3  -2   91.55    4.12
   3  -3   2   80.42    6.54
  -4  -3  -2   16.29    1.35
   4  -3   2   18.94    3.13
   5  -3   2   37.78    4.57
  -5   3  -2   37.43    4.64
  -6   3  -2  694.64   22.71
   6  -3   2  502.67   20.80
   7  -3   2 1075.71   33.81
   8  -3   2   -0.92    1.03
   9  -3   2   33.98    4.94
   9  -3   2   28.30    3.33
  10  -3   2    1.67    1.11
  10  -3   2    1.18    0.80
  11  -3   2    5.88    2.21
  11  -3   2    8.83    1.78
  12  -3   2   99.19    6.34
  12  -3   2   91.61    9.24
  13  -3   2    0.41    0.45
  13  -3   2    0.94    0.55
  14  -3   2    1.08    0.72
 -14  -3  -2    2.26    1.16
  14  -3   2    0.25    0.63
  15  -3   2    1.51    0.96
  15  -3   2    2.14    0.97
 -15  -3  -2    2.45    1.36
 -16  -3  -2   43.36    5.32
  16  -3   2   59.12    8.32
 -17  -3  -2  548.25   21.96
  17  -3   2  619.64   29.94
 -18  -3  -2   56.19    6.18
  18  -3   2   88.68   10.86
  19  -3   2    4.73    2.48
 -19  -3  -2    3.98    1.75
  20  -3   2   -0.69    1.36
  21  -3   2   45.23    6.79
  21  -3   2   41.84    8.40
  22  -3   2    4.01    2.91
  22  -3   2    4.38    2.07
  23  -3   2    7.58    4.14
  23   3   2    6.88    3.64
  23  -3   2   11.05    3.68
  24  -3   2    1.93    1.12
  24  -3   2    2.11    2.69
  24   3   2   -0.07    0.25
  25  -3   2   12.10    5.28
  25   3   2   15.98    5.16
  27  -4  -2    0.72    2.23
  27  -4  -2    0.57    1.67
  26   4  -2   -1.40    1.28
  26  -4  -2    1.31    1.17
  26  -4  -2   -1.64    1.19
  25   4  -2    4.77    2.28
  25  -4  -2    1.84    2.39
  25  -4  -2    0.61    0.78
  24  -4  -2    1.43    1.48
  24   4  -2    0.75    1.00
  24  -4  -2    0.12    1.51
  23  -4  -2    9.58    3.64
  23  -4  -2    3.81    2.10
  23   4  -2    6.96    2.81
  22  -4  -2    2.52    2.03
  22  -4  -2    1.47    1.99
  21  -4  -2    3.72    2.81
  21  -4  -2    0.53    0.61
  20  -4  -2    9.28    3.73
  20  -4  -2   12.31    4.11
  19  -4  -2    4.70    2.60
  19  -4  -2    3.56    2.15
 -18  -4   2   34.79    5.53
  18  -4  -2   34.95    6.26
  18  -4  -2   36.90    6.53
  17  -4  -2    3.51    2.37
  17  -4  -2    2.90    1.37
 -17  -4   2   -0.07    0.48
  16  -4  -2   -0.51    0.51
 -16  -4   2   -0.96    1.34
 -16   4   2   -0.84    1.18
  16  -4  -2    2.65    2.56
 -15   4   2  410.47   19.59
 -15  -4   2  376.78   19.16
  15  -4  -2  381.21   21.03
  14  -4  -2   15.97    4.08
 -14  -4   2   11.93    3.15
 -14   4   2   10.68    2.96
  14  -4  -2   14.97    4.01
 -13  -4   2    4.56    1.84
  13  -4  -2    1.54    1.00
  13  -4  -2    4.64    2.14
 -13   4   2    4.04    1.95
  13  -4  -2    2.79    0.69
 -12   4   2    1.54    1.41
  12  -4  -2   -0.01    0.72
 -12  -4   2    0.91    1.15
  12  -4  -2    0.30    0.31
  12  -4  -2   -0.79    1.13
  11  -4  -2   33.76    5.00
 -11   4   2   30.06    4.69
 -11  -4   2   30.33    4.60
  11  -4  -2   29.06    2.65
  11  -4  -2   31.13    4.97
  10   4  -2   -0.14    0.96
 -10   4   2   -0.80    1.07
 -10  -4   2    1.22    1.25
  10  -4  -2    1.14    0.63
  10  -4  -2    0.77    0.78
   9   4  -2    8.16    2.30
  -9   4   2    6.30    2.12
   9  -4  -2    7.36    2.20
  -9  -4   2    7.23    2.25
   8   4  -2    4.59    1.67
  -8   4   2    6.06    1.96
  -8  -4   2    6.78    2.15
   8  -4  -2    6.44    1.98
   7   4  -2  122.42    8.71
   7  -4  -2  128.45    9.44
  -7   4   2  133.48    9.65
  -7  -4   2   97.54    7.84
   6   4  -2   52.76    5.48
  -6   4   2   59.78    6.22
   6  -4  -2   60.61    6.26
  -6  -4   2   44.43    5.07
   5   4  -2  200.98   11.08
   5  -4  -2  224.97   12.27
  -5   4   2  201.04   11.50
   4  -4  -2  642.90   24.02
  -4   4   2  592.84   23.07
   4   4  -2  610.45   21.74
  -3  -4   2   96.97    7.12
  -3   4   2   86.24    7.40
   3   4  -2   77.54    6.32
   3  -4  -2   90.68    7.71
  -2  -4   2    1.71    0.81
   2   4  -2    1.81    0.77
  -2   4   2    1.83    1.05
   2  -4  -2    1.87    1.11
   1  -4  -2  239.42   12.98
   1   4  -2  243.64   11.63
  -1   4   2  245.17   13.43
   0   4  -2  230.45   11.85
   0   4   2  254.76   13.86
   0  -4   2  261.76   12.54
   0  -4  -2  252.85   12.97
  -1   4  -2    8.02    2.09
   1   4   2   10.25    2.65
   1  -4   2    5.33    1.80
   2  -4   2  265.02   12.53
   2   4   2  218.14   12.77
   3   4   2    3.15    1.73
  -3   4  -2    3.39    1.56
   3  -4   2    2.70    1.31
   4  -4   2    1.32    0.68
  -4   4  -2    0.00    0.51
   5  -4   2   41.43    5.23
  -5   4  -2   21.27    3.60
   6  -4   2  222.34   13.37
   7  -4   2  252.44   14.52
   8  -4   2   41.44    5.76
   9  -4   2    6.81    2.57
  -9   4  -2    6.69    2.31
  10  -4   2   38.56    5.82
 -10   4  -2   45.91    5.89
  11  -4   2   10.67    3.29
  11  -4   2   12.39    2.31
 -11   4  -2   11.69    3.16
  12  -4   2  226.35   15.91
  12  -4   2  272.30   11.99
  13  -4   2    4.83    2.38
  13  -4   2    4.75    1.51
  14  -4   2    0.37    1.30
  14  -4   2    1.63    0.91
  15  -4   2   41.28    7.14
  15  -4   2   36.10    3.80
  16  -4   2  148.14    7.91
  16  -4   2  164.52   14.73
 -17  -4  -2   12.58    3.03
  17  -4   2   19.89    5.19
 -18  -4  -2   20.79    3.88
  18  -4   2   20.85    5.49
 -19  -4  -2   26.75    4.56
  19  -4   2   38.81    7.78
  20  -4   2   10.70    3.86
  21  -4   2    3.86    2.90
  22  -4   2    9.32    4.40
  22  -4   2    5.86    2.44
  23  -4   2   13.42    5.03
  23  -4   2   14.14    4.14
  24  -4   2   19.60    6.27
  24  -4   2   15.74    4.67
  27  -5  -2    3.75    2.87
  26  -5  -2    3.24    2.57
  26  -5  -2    7.02    4.09
  25   5  -2   25.66    5.79
  25  -5  -2   24.09    6.48
  25  -5  -2   20.82    6.26
  24  -5  -2   62.66   10.26
  24  -5  -2   66.51   10.62
  23  -5  -2    5.06    2.96
  23  -5  -2    4.96    3.00
  22  -5  -2    8.17    3.62
  22  -5  -2    9.06    3.94
  21  -5  -2    1.94    1.64
  21  -5  -2    3.98    2.66
  20  -5  -2   44.04    7.98
  20  -5  -2   45.15    7.88
  19  -5  -2    6.80    2.83
  19  -5  -2   10.75    3.75
  18  -5  -2    5.24    2.50
 -18  -5   2    4.44    2.08
  18  -5  -2    2.59    1.52
  17  -5  -2   18.61    4.40
  17  -5  -2   21.47    5.09
 -17  -5   2   16.50    3.71
  16  -5  -2    7.77    2.96
 -16  -5   2    5.57    2.03
  16  -5  -2    6.37    2.53
  15  -5  -2  135.93   12.09
 -15  -5   2  144.15   11.29
  15  -5  -2  111.39    4.63
  15  -5  -2  137.53   12.45
 -14   5   2  884.28   32.80
 -14  -5   2  816.75   29.64
  14  -5  -2  800.21   32.01
  14  -5  -2  788.19   31.69
  13  -5  -2   70.88    4.47
  13  -5  -2   68.94    8.39
  13   5  -2   74.31    8.08
 -13  -5   2   73.08    7.66
  13  -5  -2   65.21    8.09
 -13   5   2   71.46    8.11
 -12   5   2    6.16    2.35
 -12  -5   2    7.33    2.41
  12  -5  -2    7.47    2.85
 -11  -5   2    1.48    0.65
 -11   5   2    0.21    0.83
  11  -5  -2   -0.27    0.77
 -10  -5   2    4.15    1.47
 -10   5   2    5.07    2.06
  10  -5  -2    6.58    2.51
  -9  -5   2   39.14    5.18
   9  -5  -2   32.91    5.14
  -9   5   2   40.72    5.67
   9   5  -2   25.20    4.50
  -8  -5   2   21.89    3.84
   8  -5  -2   20.12    4.10
  -8   5   2   21.78    4.26
   8   5  -2   17.91    3.70
  -7   5   2    9.09    2.68
   7  -5  -2    8.75    2.68
  -7  -5   2    7.67    2.25
   7   5  -2    6.49    2.15
  -6   5   2   39.20    5.51
   6   5  -2   33.75    4.85
   6  -5  -2   34.35    5.06
   5  -5  -2  169.37   11.75
  -5   5   2  175.26   11.79
   5   5  -2  166.73   10.69
  -4   5   2  381.86   18.12
  -4  -5   2  358.34   16.61
   4  -5  -2  391.29   18.65
   3  -5  -2  324.70   17.03
  -3   5   2  285.75   15.75
  -3  -5   2  273.76   14.87
  -2  -5   2   13.84    2.91
  -2   5   2   11.23    2.92
   2   5  -2   14.60    2.98
   2  -5  -2   15.29    3.37
  -1   5   2  269.05   15.11
   1  -5  -2  266.11   15.01
   0  -5  -2   11.63    3.02
   0   5   2    9.97    2.86
   0  -5   2    8.41    2.36
   0   5  -2   14.35    3.09
   1   5   2    2.32    1.35
   1  -5   2    4.16    1.67
  -1   5  -2    3.08    1.27
   2  -5   2  236.53   13.74
   2   5   2  285.85   16.65
   3  -5   2   63.25    6.85
   4  -5   2  164.65   11.22
   5  -5   2    0.52    0.68
   6  -5   2   48.07    6.36
  -6   5  -2   57.56    6.59
   7  -5   2   32.06    5.36
  -7   5  -2   34.94    5.29
  -8   5  -2   14.19    3.54
  -8  -5  -2   14.18    1.39
   8  -5   2   15.79    3.81
  -9   5  -2    7.38    2.68
   9  -5   2   11.71    3.46
 -10   5  -2   17.87    3.94
  10  -5   2   10.46    3.47
  11  -5   2  161.07   13.56
  12  -5   2  176.74   14.46
  13  -5   2  103.54   11.16
  13  -5   2   79.41    6.53
  14  -5   2   78.95   10.07
  14  -5   2   99.33    7.12
  15  -5   2   47.61    8.21
  15  -5   2   96.84    6.78
  16  -5   2   11.77    4.18
  16  -5   2    8.09    1.88
  17  -5   2    1.09    1.84
  17  -5   2    3.82    1.33
  18  -5   2    4.76    2.21
  18  -5   2    5.14    1.33
  19  -5   2    5.79    5.09
  20  -5   2    3.14    2.34
  21  -5   2   -0.87    1.20
  22  -5   2    3.05    2.19
  23  -5   2    2.36    1.93
  23  -5   2    1.79    1.74
  24  -5   2    6.67    2.87
  25  -5   2    6.13    3.50
  26  -6  -2   14.47    5.55
  25  -6  -2    1.67    2.08
  24  -6  -2    2.30    2.30
  24  -6  -2    2.82    2.77
  23  -6  -2    0.86    1.39
  23  -6  -2   -0.26    1.12
  22  -6  -2    6.28    3.03
  22  -6  -2   16.93    5.21
  21  -6  -2    3.17    2.71
  21  -6  -2    2.32    1.93
  20  -6  -2    2.71    2.78
  20  -6  -2    2.49    2.00
  19  -6  -2   28.01    6.16
  19  -6  -2   41.30    7.84
  18  -6  -2   86.71   10.97
  18  -6  -2   85.35   10.66
  17  -6  -2   22.99    5.54
 -17  -6   2   17.78    4.10
  17  -6  -2   30.28    6.24
  16  -6  -2  107.29   11.29
  16  -6  -2   69.48    4.05
  16  -6  -2   95.89   11.14
 -16  -6   2   81.70    8.79
  15   6  -2    5.38    2.68
 -15  -6   2    4.75    2.48
  15  -6  -2    5.18    3.23
  15  -6  -2    7.20    3.26
  15  -6  -2    6.94    1.40
  14  -6  -2   10.32    3.98
 -14  -6   2   10.64    3.29
  14   6  -2   12.28    3.75
  13  -6  -2   93.50   10.36
 -13  -6   2   68.48    7.82
  13   6  -2   87.23    9.66
  12   6  -2    3.85    1.67
  12  -6  -2    6.15    2.46
 -12   6   2    3.10    1.92
 -12  -6   2    3.56    1.42
  11   6  -2   29.83    5.45
 -11  -6   2   28.48    4.85
  11  -6  -2   28.19    5.44
 -11   6   2   34.86    5.92
 -10   6   2    0.77    0.87
  10  -6  -2    0.70    1.41
 -10  -6   2    2.32    1.40
   9  -6  -2   24.86    5.06
  -9   6   2   29.09    5.20
  -9  -6   2   24.53    4.33
  -8   6   2    4.97    1.98
   8  -6  -2    6.86    2.66
  -8  -6   2    3.83    1.62
   7  -6  -2    0.24    0.02
  -7   6   2    1.55    1.21
   6  -6  -2   51.88    6.97
  -6   6   2   47.79    6.44
  -5  -6   2   10.61    3.00
   5  -6  -2   10.39    3.16
  -5   6   2    9.90    2.91
  -4  -6   2    2.48    1.28
   4  -6  -2    3.10    1.84
   4   6  -2    2.20    1.35
  -4   6   2    3.08    1.72
  -3  -6   2   84.08    8.34
   3  -6  -2   74.31    8.48
  -3   6   2   74.27    8.18
   2  -6  -2   47.69    6.71
  -2  -6   2   57.71    6.79
  -2   6   2   41.99    6.18
  -1  -6   2    8.90    2.60
  -1   6   2    7.34    2.46
   1  -6  -2   10.10    3.12
   0   6   2   25.92    4.96
   0  -6   2   24.47    4.30
   0  -6  -2   20.84    4.36
  -1  -6  -2    2.68    1.58
   1   6   2    1.96    1.91
   1  -6   2    3.13    1.57
   2   6   2    1.13    1.02
   2  -6   2    3.25    1.54
   3   6   2    5.59    2.76
  -3   6  -2   12.41    3.20
   3  -6   2    8.08    2.70
   4   6   2  418.70   22.75
   4  -6   2  381.54   20.14
   5   6   2    2.23    1.88
   5  -6   2    1.07    1.18
  -5   6  -2    0.08    1.19
   6  -6   2  139.01   11.40
   6   6   2  162.21   13.32
  -7   6  -2   62.53    7.58
   7  -6   2   56.87    7.25
   7   6   2   57.23    7.79
   8  -6   2   55.75    7.46
   8   6   2   67.07    8.65
  -8   6  -2   81.12    8.83
  -9  -6  -2    7.34    1.25
   9  -6   2    2.02    0.84
 -10  -6  -2    0.27    0.22
  10  -6   2    0.49    1.51
  11  -6   2    5.34    2.20
  12  -6   2    0.33    0.71
  13  -6   2   50.58    8.18
  14  -6   2   72.76   10.05
  15  -6   2    2.79    2.16
  16  -6   2    2.62    1.30
  16  -6   2    2.50    2.33
  17  -6   2   10.23    2.41
  17  -6   2    5.16    3.58
  18  -6   2   11.72    4.52
  19  -6   2    1.80    1.66
  20  -6   2   25.04    7.04
  21  -6   2   29.64    7.82
  22  -6   2   10.24    4.58
  23  -6   2   17.23    6.01
  24  -6   2    6.69    3.36
  25  -6   2    4.73    2.85
  25  -7  -2   34.18    8.50
  24  -7  -2    2.95    2.60
  23  -7  -2   -1.81    2.15
  23  -7  -2    1.52    1.87
  22  -7  -2   30.78    7.57
  22  -7  -2   27.75    6.75
  21  -7  -2    6.96    3.55
  21  -7  -2   10.70    4.30
  20  -7  -2    0.47    1.56
  20  -7  -2    0.46    1.33
  19  -7  -2   13.58    4.82
  19  -7  -2    8.92    4.49
  18  -7  -2    3.96    2.47
  18  -7  -2    5.88    2.81
  17  -7  -2    3.17    2.09
  17  -7  -2   -0.33    1.29
  16  -7  -2   27.24    6.24
 -16  -7   2   20.12    4.41
  16  -7  -2   23.26    5.43
 -15  -7   2   97.20    9.85
  15  -7  -2  124.23   12.98
 -14  -7   2    7.86    2.85
  14  -7  -2   10.88    3.86
  13   7  -2    2.68    2.33
  13  -7  -2    0.28    0.76
 -13  -7   2    1.10    0.73
  12  -7  -2    0.58    0.98
  12   7  -2    0.64    1.22
 -12  -7   2   -0.26    0.46
  11   7  -2   36.38    6.45
  11  -7  -2   39.35    6.85
 -11  -7   2   32.80    5.26
  10  -7  -2    0.16    1.19
 -10  -7   2    1.17    0.43
  -9   7   2   10.63    3.55
   9   7  -2   10.89    3.64
   9  -7  -2   14.68    4.17
  -9  -7   2   11.66    2.99
   8   7  -2    0.89    1.25
   8  -7  -2    2.08    1.98
  -8   7   2   -0.29    0.99
   7  -7  -2    8.79    3.25
   7   7  -2   12.15    3.44
  -7   7   2    9.66    3.28
   6  -7  -2    1.18    1.36
   6   7  -2    1.19    0.72
  -6   7   2    2.46    1.23
  -5  -7   2    7.27    2.53
   5  -7  -2    6.13    2.91
  -5   7   2    9.13    2.92
   5   7  -2    8.92    2.93
  -4  -7   2   20.69    4.49
   4  -7  -2   22.41    5.05
  -4   7   2   21.32    4.75
   4   7  -2   27.27    5.07
   3   7  -2   10.78    2.98
   3  -7  -2   12.68    3.70
  -3  -7   2   11.20    3.54
  -3   7   2    8.03    2.81
   2  -7  -2   -0.33    1.01
  -2  -7   2   -0.46    1.12
  -2   7   2    0.34    0.53
   2   7  -2   -0.97    1.38
  -1   7   2   13.51    3.60
   1  -7  -2   14.53    3.92
  -1  -7   2   17.11    4.14
   1   7  -2   20.31    4.29
   0  -7  -2    0.61    0.74
   0   7   2    1.07    1.20
   0   7  -2    0.21    0.59
   1   7   2  367.46   21.87
  -1   7  -2  381.46   20.56
  -1  -7  -2  323.38   19.43
   2   7   2   13.90    4.51
   2  -7   2   11.73    3.61
  -2   7  -2   12.62    3.71
   3  -7   2  130.79   11.61
  -3   7  -2   98.52   10.28
   3   7   2  129.50   12.51
   4   7   2    9.29    3.36
  -4   7  -2    5.07    2.40
   4  -7   2    3.44    2.12
   5   7   2   50.23    7.88
   5  -7   2   52.11    7.19
  -5   7  -2   55.86    7.45
  -6   7  -2   41.90    6.56
   6  -7   2   23.11    5.04
   6   7   2   33.02    6.55
   7  -7   2   15.21    4.13
   8  -7   2   -0.40    0.82
   9  -7   2   43.89    7.11
  10  -7   2    1.47    1.07
 -10  -7  -2    4.21    1.04
 -11  -7  -2   66.32    3.94
  11  -7   2   89.06   10.47
 -12  -7  -2    0.76    0.33
  12  -7   2   -0.48    1.64
  13  -7   2    9.27    3.75
  14  -7   2    3.97    2.38
  15  -7   2   52.52    9.21
  16  -7   2   66.07   10.54
  17  -7   2   28.09    7.03
  18  -7   2    6.06    3.14
  19  -7   2    6.06    3.29
  20  -7   2   10.04    4.67
  21  -7   2    0.51    1.33
  23  -8  -2    3.48    2.48
  22  -8  -2    3.37    1.90
  22  -8  -2    0.68    0.78
  21  -8  -2   -0.60    1.99
  21  -8  -2   -0.31    0.55
  20  -8  -2    8.05    3.61
  20  -8  -2    6.31    3.32
  19  -8  -2    2.68    2.47
  19  -8  -2    0.72    1.83
  18  -8  -2    5.28    3.26
  18  -8  -2    7.13    3.77
  17  -8  -2   44.41    8.43
  17  -8  -2   51.62    8.70
  16  -8  -2    4.00    2.59
  15  -8  -2    6.43    3.29
  14  -8  -2   26.88    6.19
  13  -8  -2    1.33    1.95
 -12  -8   2   15.58    3.87
  12  -8  -2   30.62    6.33
  11  -8  -2   36.56    6.99
 -11  -8   2   39.57    6.09
  10   8  -2    5.61    2.72
  10  -8  -2    8.59    3.22
 -10  -8   2    5.44    2.05
   9  -8  -2   -0.58    1.50
   9   8  -2    2.42    1.61
   8  -8  -2    1.12    1.13
   8   8  -2    4.28    2.09
   7   8  -2    0.27    0.30
   7  -8  -2    0.36    1.36
   6  -8  -2    1.36    1.57
   6   8  -2   -0.04    1.00
   5  -8  -2   77.89   10.05
   5   8  -2   74.33    9.19
  -5  -8   2   80.63    9.24
   4  -8  -2   45.71    7.70
   4   8  -2   37.62    6.31
  -4  -8   2   50.76    7.38
   3  -8  -2   18.46    4.77
   3   8  -2   20.56    4.68
  -3  -8   2   22.89    4.82
   2  -8  -2    0.53    1.03
  -2  -8   2    1.21    0.91
   2   8  -2    1.48    1.36
   1  -8  -2  108.18   11.68
   1   8  -2   86.21    9.67
   0  -8  -2  114.08   11.76
   0   8  -2   97.09   10.24
  -1  -8  -2   40.59    6.78
  -1   8  -2   50.42    7.55
   1  -8   2   37.27    6.65
  -2   8  -2   51.72    7.79
   2  -8   2   49.37    7.46
   3  -8   2    6.93    2.70
  -3   8  -2    3.70    2.15
   4  -8   2   42.26    7.10
   5  -8   2   29.74    6.04
   6  -8   2  143.62   13.60
   7  -8   2   52.43    8.06
   8  -8   2   41.68    7.28
   9  -8   2  103.87   12.07
  10  -8   2   -0.59    1.42
 -10  -8  -2    1.11    0.73
 -11  -8  -2   31.83    3.30
  11  -8   2   33.31    6.96
 -12  -8  -2    3.51    0.95
  12  -8   2    5.69    2.97
  13  -8   2    5.26    3.36
  14  -8   2   13.78    4.61
  15  -8   2    6.34    3.38
  16  -8   2    2.31    3.08
  17  -8   2   54.38    9.71
  18  -8   2   33.17    7.95
  19  -8   2   24.13    6.81
  20  -8   2   54.87   10.49
  22  -9  -2    3.58    3.15
  21  -9  -2    3.83    2.82
  20  -9  -2   13.60    4.78
  20  -9  -2   19.61    6.16
  19  -9  -2   39.06    8.85
  19  -9  -2   35.58    7.65
  18  -9  -2   -0.91    1.86
  18  -9  -2    6.05    3.14
  17  -9  -2   60.90   10.39
  16  -9  -2    6.21    3.81
  15  -9  -2    0.40    1.10
  14  -9  -2    1.37    2.12
  13  -9  -2   59.97    9.90
  12  -9  -2   55.92    9.12
  11  -9  -2    0.21    1.43
  10  -9  -2   -0.16    1.54
   9  -9  -2   38.80    7.71
   8  -9  -2    5.62    3.00
   7  -9  -2   37.15    7.33
   6  -9  -2    1.46    1.76
  -5  -9   2  117.54   12.05
   5  -9  -2  124.76   13.60
  -4  -9   2    1.80    2.47
   4  -9  -2    2.75    2.81
   3  -9  -2  218.77   18.44
  -3  -9   2  200.87   16.32
   2  -9  -2   -0.10    0.50
  -2  -9   2    1.13    1.01
  -1  -9   2   20.33    5.33
   1  -9  -2   12.22    4.28
   0  -9  -2   30.30    6.21
   0  -9   2   33.22    7.02
   1  -9   2    0.73    1.45
  -1  -9  -2    2.24    2.71
   2  -9   2  170.92   15.49
   3  -9   2  165.40   15.18
   4  -9   2    1.99    2.23
   5  -9   2    2.29    2.09
   6  -9   2  133.68   14.00
   7  -9   2   15.64    4.62
   8  -9   2   42.60    7.99
   9  -9   2   16.37    4.96
  10  -9   2  110.27   13.03
  11  -9   2   13.15    4.54
  12  -9   2   12.36    4.79
  13  -9   2    0.55    1.14
  14  -9   2    9.32    3.84
  15  -9   2    9.61    4.27
  16  -9   2    6.69    3.97
  17  -9   2   14.43    5.31
  18  -9   2   34.60    8.53
  19  -9   2   39.44    9.17
  20 -10  -2   -2.30    2.39
  19 -10  -2   -0.93    0.88
  18 -10  -2   18.89    6.24
  17 -10  -2    1.03    1.32
  16 -10  -2    2.92    2.88
  15 -10  -2    0.43    1.31
  14 -10  -2   25.38    6.85
  13 -10  -2    8.64    3.76
  12 -10  -2    5.52    3.22
  11 -10  -2    5.92    3.83
  10 -10  -2   12.32    4.71
   9 -10  -2   18.06    5.53
   8 -10  -2   12.78    4.74
   7 -10  -2    5.19    2.74
   6 -10  -2   58.53    9.80
   5 -10  -2   69.43   10.78
  -5 -10   2   69.15    9.67
   4 -10  -2   24.39    6.29
  -4 -10   2   19.55    5.24
   3 -10  -2   52.67    9.17
  -3 -10   2   47.14    8.40
   2 -10  -2   16.38    5.42
  -2 -10   2   14.16    4.64
  -1 -10   2   51.16    8.68
   1 -10  -2   42.97    8.34
   0 -10   2  112.53   13.21
   0 -10  -2   96.54   12.16
  -1 -10  -2  149.63   15.22
   1 -10   2  160.30   15.91
   2 -10   2    0.67    0.45
   3 -10   2   -0.84    1.34
   4 -10   2   -1.54    1.35
   5 -10   2    1.78    1.79
   6 -10   2   49.09    8.73
   7 -10   2    6.70    2.97
   8 -10   2    0.35    1.80
   9 -10   2   41.13    8.27
  10 -10   2    4.26    2.90
  11 -10   2   17.53    6.02
  12 -10   2    2.03    2.03
  13 -10   2    0.82    2.04
  14 -10   2   20.46    6.11
  15 -10   2    3.76    3.66
  16 -10   2   15.24    5.60
  17 -10   2   19.97    6.47
  18 -11  -2    0.96    1.10
  17 -11  -2    7.92    4.50
  16 -11  -2    1.85    2.63
  15 -11  -2    2.39    0.41
  14 -11  -2    2.66    0.59
  13 -11  -2    7.59    4.30
  12 -11  -2   39.47    8.97
  11 -11  -2    1.89    2.54
  10 -11  -2   34.71    8.20
   9 -11  -2   21.94    6.78
   8 -11  -2    0.09    1.65
   7 -11  -2    1.33    1.56
   6 -11  -2   14.87    5.31
  -5 -11   2    1.07    1.28
   5 -11  -2    3.85    3.19
  -4 -11   2   16.94    4.96
   4 -11  -2   21.07    6.24
  -3 -11   2   11.55    4.18
   3 -11  -2   10.13    4.30
   2 -11  -2   48.99    9.24
  -2 -11   2   25.17    6.33
   1 -11  -2    8.02    4.79
  -1 -11   2    9.35    4.16
   0 -11   2  139.28   15.94
   0 -11  -2  149.59   15.86
   1 -11   2  120.10   14.57
   2 -11   2    1.20    2.04
   3 -11   2    0.20    0.89
   4 -11   2    0.87    1.46
   5 -11   2   16.47    5.17
   6 -11   2    7.33    3.44
   7 -11   2    9.55    3.84
   8 -11   2    1.40    2.26
   9 -11   2   22.14    6.47
  10 -11   2    1.30    3.04
  11 -11   2    0.42    2.36
  12 -11   2   57.97   10.99
  13 -11   2    3.34    2.57
  14 -11   2   -1.98    2.07
  15 -11   2    1.78    2.68
  15 -12  -2    3.27    3.58
  14 -12  -2    7.26    3.71
  13 -12  -2    0.88    2.51
  12 -12  -2   17.48    6.29
  11 -12  -2   15.64    5.92
  10 -12  -2   11.77    5.36
   9 -12  -2    0.90    2.90
   8 -12  -2   27.68    7.63
   7 -12  -2    3.52    2.60
   6 -12  -2    2.36    1.58
   5 -12  -2    8.10    4.87
   4 -12  -2   -0.61    1.29
  -4 -12   2   -0.78    0.67
   3 -12  -2    6.12    4.32
  -3 -12   2    2.09    2.13
   2 -12  -2   29.26    7.61
  -2 -12   2   31.07    7.38
  -1 -12   2    1.11    0.50
   1 -12  -2   -0.19    1.01
   0 -12   2   47.32    9.56
   0 -12  -2   65.22   11.08
   1 -12   2   22.99    6.35
   2 -12   2   49.96    9.78
   3 -12   2    7.35    3.80
   4 -12   2    1.15    1.17
   5 -12   2   12.70    5.30
   6 -12   2   -0.92    1.95
   7 -12   2    1.99    2.86
   8 -12   2   18.13    6.24
   9 -12   2   18.68    6.15
  10 -12   2    0.05    1.71
  11 -12   2    4.07    3.00
  12 -12   2    1.57    2.64
  13 -12   2    1.14    1.73
  11 -13  -2    6.97    4.36
  10 -13  -2    6.33    4.22
   9 -13  -2   -0.62    1.28
   8 -13  -2   13.28    5.53
   7 -13  -2   12.65    5.64
   6 -13  -2    2.91    3.18
   5 -13  -2    9.09    4.21
  -4 -13   2    9.44    4.02
   4 -13  -2    6.88    5.26
   3 -13  -2   11.03    5.19
  -3 -13   2   13.79    5.43
   2 -13  -2    5.49    4.12
  -2 -13   2    5.71    3.52
  -1 -13   2    0.03    1.20
   1 -13  -2    1.35    3.57
   0 -13   2    3.53    3.17
   1 -13   2    7.93    4.06
   2 -13   2   50.97   10.37
   3 -13   2   37.39    8.88
   4 -13   2   38.31    9.05
   5 -13   2    1.41    2.11
   6 -13   2    5.88    4.40
   7 -13   2   -0.27    1.01
   8 -13   2    1.11    1.64
   9 -13   2   10.01    4.99
   4 -14  -2    6.94    4.58
  -3 -14   2    3.20    1.30
   3 -14  -2   10.47    5.65
  -2 -14   2   10.55    5.18
   2 -14  -2    0.50    0.79
  -1 -14   2   17.44    6.20
   0 -14   2    2.46    2.67
   1 -14   2   10.74    4.77
   2 -14   2   20.97    7.60
   3 -14   2   12.37    5.30
   4 -14   2   10.18    5.37
  28   0  -3    1.42    2.15
  27   0  -3    0.85    1.68
  26   0  -3   -1.33    1.43
  25   0  -3    0.43    1.26
  25   0  -3    4.15    2.90
  24   0  -3    3.61    2.73
  24   0  -3   -0.49    1.08
  23   0  -3   -0.97    1.19
  23   0  -3    1.68    1.35
  22   0  -3    0.06    0.78
  22   0  -3   -0.18    1.06
  21   0  -3   -0.63    1.42
  21   0  -3    2.44    2.12
  20   0  -3    2.82    2.08
  20   0  -3    2.28    1.76
  19   0  -3    1.87    1.50
  19   0  -3   -1.86    1.35
  18   0  -3    0.34    0.45
  18   0  -3    0.48    1.41
  17   0  -3    2.34    1.54
  17   0  -3   -0.05    0.49
 -16   0   3    0.58    0.38
  16   0  -3    0.15    0.97
  16   0  -3    1.07    1.01
  15   0  -3    1.34    1.19
  15   0  -3   -0.35    1.04
 -15   0   3    0.71    0.47
  14   0  -3    0.33    0.60
 -14   0   3    0.15    0.13
  14   0  -3    0.43    1.23
 -14   0   3    1.01    1.19
 -13   0   3    0.29    0.33
  13   0  -3   -0.14    0.48
 -13   0   3   -0.03    0.45
  13   0  -3    0.84    1.06
 -12   0   3    0.02    0.43
  12   0  -3    0.10    0.29
  12   0  -3    0.46    0.96
 -12   0   3   -0.43    0.93
  11   0  -3    0.39    0.12
 -11   0   3    0.13    0.54
 -11   0   3    0.24    0.38
  10   0  -3    0.58    0.48
  10   0  -3   -0.29    0.72
 -10   0   3    1.04    1.25
 -10   0   3    0.48    0.61
   9   0  -3    1.99    0.71
   9   0  -3    1.23    1.28
  -9   0   3    1.16    0.69
  -9   0   3    0.55    0.76
   8   0  -3    0.67    0.49
   8   0  -3    0.50    0.86
  -8   0   3    1.59    0.86
   7   0  -3    0.27    0.25
   7   0  -3    0.35    0.82
  -7   0   3    0.16    0.23
   6   0  -3    0.44    0.72
  -6   0   3    0.97    0.73
   5   0  -3    0.27    0.44
  -5   0   3    1.02    0.68
   4   0  -3    0.72    0.73
  -4   0   3    0.32    0.29
   3   0  -3    0.33    0.40
  -3   0   3   -0.20    0.25
  -3   0   3    0.41    0.44
   2   0  -3   -0.07    0.48
  -2   0   3    0.26    0.40
  -2   0   3    1.56    0.81
   2   0  -3    1.37    1.12
   1   0  -3    1.47    0.82
  -1   0   3    0.41    0.60
  -1   0   3    1.52    0.93
   1   0  -3    0.80    0.49
   0   0   3    0.44    0.59
   0   0  -3    0.19    0.48
  -1   0  -3    0.74    0.84
   1   0   3    0.40    0.44
  -2   0  -3    0.87    0.49
   2   0   3    0.53    0.61
  -3   0  -3    0.76    0.73
   3   0   3    0.24    0.60
   4   0   3    0.66    0.72
  -4   0  -3    0.26    0.50
  -5   0  -3   -0.19    0.12
   5   0   3   -0.13    0.55
  -6   0  -3    0.61    0.31
   6   0   3    0.61    0.66
   7   0   3    0.32    0.55
  -7   0  -3    1.38    1.15
  -8   0  -3   -0.02    0.38
   8   0   3   -0.23    0.10
  -9   0  -3    0.46    0.63
 -10   0  -3    1.44    0.94
 -11   0  -3    0.36    0.51
 -12   0  -3    0.11    0.42
 -13   0  -3    0.35    0.69
  13   0   3    0.54    0.86
 -14   0  -3   -0.14    0.47
  14   0   3    0.20    0.28
  15   0   3   -0.86    0.64
 -15   0  -3   -0.10    0.72
  16   0   3    0.13    1.30
  16   0   3   -0.06    0.35
  17   0   3    0.43    0.14
  17   0   3    0.15    0.68
  18   0   3    0.87    0.65
  18   0   3    1.62    1.16
  19   0   3    0.49    1.19
  19   0   3    0.41    0.42
  20   0   3    1.12    1.24
  20   0   3    0.21    0.73
  21   0   3    0.36    0.95
  22   0   3   -1.11    0.66
  23   0   3    0.04    0.54
  24   0   3    3.02    3.38
  28  -1  -3    1.90    2.35
  27   1  -3   14.86    4.77
  27  -1  -3   13.15    4.91
  26   1  -3    6.98    2.60
  26  -1  -3    6.98    3.71
  25  -1  -3   -0.71    1.50
  25   1  -3    1.05    1.02
  25  -1  -3    0.11    0.80
  25   1  -3    1.90    2.63
  24  -1  -3    0.89    1.67
  24   1  -3    0.74    0.58
  24  -1  -3   -1.22    1.74
  24   1  -3   -1.57    1.54
  23  -1  -3    3.53    2.51
  23   1  -3    4.85    1.95
  23   1  -3    2.77    1.73
  23  -1  -3    2.52    1.08
  22  -1  -3    0.36    0.70
  22  -1  -3    0.04    0.92
  22   1  -3    1.10    0.93
  22   1  -3    2.15    1.65
  21  -1  -3    6.82    2.52
  21   1  -3    6.61    2.36
  21   1  -3    5.42    2.92
  21  -1  -3    5.48    2.38
  20  -1  -3    4.32    2.17
  20   1  -3    2.72    0.75
  20  -1  -3    2.54    1.86
  20   1  -3    3.26    2.12
  19   1  -3  155.82   11.33
 -19  -1   3  110.85    5.00
  19   1  -3  151.50   13.44
  19  -1  -3  160.53   12.09
  19  -1  -3  154.22   13.61
  18  -1  -3    6.49    2.52
  18   1  -3    1.71    0.95
  18  -1  -3    5.70    2.73
  18   1  -3    3.44    2.00
 -18  -1   3    3.99    0.98
  17  -1  -3    2.63    1.86
  17   1  -3    2.59    1.44
  17   1  -3    3.02    1.64
 -17  -1   3    2.33    0.82
  17  -1  -3    0.10    1.27
  16  -1  -3   14.39    3.11
  16   1  -3   17.67    3.26
  16  -1  -3   16.62    3.92
 -16  -1   3   15.65    2.16
  16   1  -3   14.73    3.74
  15  -1  -3   -0.34    0.80
 -15  -1   3    0.25    0.70
  15   1  -3    0.07    0.53
  15   1  -3    2.19    1.77
  15  -1  -3    0.37    1.16
 -15  -1   3    0.20    1.45
  14   1  -3   67.56    5.99
  14   1  -3   68.79    7.94
  14  -1  -3   57.10    7.28
  14  -1  -3   58.19    5.96
 -14  -1   3   50.22    6.67
 -14  -1   3   64.23    4.83
  13   1  -3    0.73    0.60
  13   1  -3    1.22    0.92
 -13  -1   3    0.37    0.74
  13  -1  -3    3.86    2.03
  13  -1  -3    2.18    1.29
  12   1  -3  134.80    7.45
  12   1  -3  119.27   10.10
  12  -1  -3  103.42    7.49
  12  -1  -3  123.35   10.16
 -12  -1   3  136.37   10.42
  11   1  -3   11.16    1.86
 -11   1   3    8.95    1.48
  11  -1  -3   10.67    2.85
 -11   1   3    7.13    2.47
  11   1  -3    6.83    2.27
 -11  -1   3    8.66    2.87
  11  -1  -3   10.65    2.20
  10   1  -3   42.89    3.39
 -10   1   3   34.12    3.07
  10   1  -3   42.26    5.65
 -10   1   3   47.36    5.72
  10  -1  -3   49.16    5.90
 -10  -1   3   40.09    5.57
  10  -1  -3   35.27    3.72
   9   1  -3  212.40    7.74
  -9  -1   3  198.28   12.21
  -9   1   3  209.37    8.60
   9  -1  -3  183.83    8.96
   9  -1  -3  191.41   11.87
   9   1  -3  217.20   12.57
  -8   1   3  463.00   13.58
   8  -1  -3  418.62   14.12
   8  -1  -3  427.71   18.40
  -8  -1   3  454.89   19.10
   8   1  -3  491.35   19.29
   8   1  -3  419.30   12.15
  -8   1   3  465.11   14.47
   7  -1  -3   62.74    4.18
  -7   1   3   74.83    4.33
   7  -1  -3   69.64    6.47
  -7   1   3   70.66    4.79
  -7  -1   3   60.34    6.06
   7   1  -3   68.37    6.38
   7   1  -3   59.84    2.92
   6  -1  -3   65.75    4.07
  -6   1   3   69.47    3.94
  -6   1   3   64.70    4.58
   6   1  -3   62.10    5.87
   6  -1  -3   58.07    5.71
   6  -1  -3   60.15    4.66
   5  -1  -3   41.01    3.14
  -5   1   3   48.30    3.96
   5  -1  -3   47.74    4.93
  -5   1   3   42.81    3.02
   5   1  -3   42.08    4.67
   5  -1  -3   44.22    3.97
   4  -1  -3   68.74    5.85
  -4   1   3   65.53    4.78
  -4   1   3   64.07    5.54
   4   1  -3   64.88    5.72
  -4   1   3   52.71    3.52
   4  -1  -3   73.09    5.13
   4  -1  -3   63.58    3.74
   3  -1  -3 1239.80   35.33
  -3   1   3 1391.07   37.40
  -3   1   3 1379.94   35.53
   3  -1  -3 1516.18   38.14
  -3  -1   3 1668.41   37.95
  -3   1   3 1452.17   33.81
   2  -1  -3 1188.86   30.70
  -2   1   3 1085.91   29.77
  -2  -1   3 1112.54   31.59
  -2  -1   3 1189.19   25.84
  -2   1   3 1146.86   31.05
  -2  -1   3 1183.68   31.01
   2  -1  -3 1034.00   30.68
  -2   1   3 1101.43   28.25
   1  -1  -3   86.68    6.05
  -1  -1   3   90.83    6.43
   1  -1  -3   94.95    6.23
  -1   1   3   92.37    6.05
  -1  -1   3   98.95    4.57
  -1   1   3  106.17    6.49
   0  -1   3    4.10    1.36
   0  -1  -3    6.19    1.54
   0   1   3    5.56    1.42
   0  -1  -3    5.77    1.54
   0  -1   3    7.51    1.44
   1  -1   3    8.65    1.52
  -1  -1  -3    6.26    1.42
   1   1   3    7.97    1.62
  -1  -1  -3    9.86    1.97
  -2  -1  -3   39.69    4.10
   2  -1   3   43.07    3.69
   2   1   3   46.68    3.67
  -3  -1  -3   47.90    4.56
   3   1   3   41.98    4.16
   3  -1   3   40.46    4.11
   3  -1   3   44.66    3.95
   3   1   3   41.64    3.34
   4  -1   3   -0.09    0.42
  -4  -1  -3    0.46    0.68
   4   1   3    1.39    0.66
   4  -1   3    1.65    1.19
   5  -1   3  322.79   13.18
   5   1   3  303.54   10.05
  -5  -1  -3  318.16   13.58
  -6  -1  -3  108.91    7.29
   6  -1   3  107.73    7.39
   7  -1   3  130.33    8.11
  -7  -1  -3  145.88    8.85
  -8  -1  -3    7.55    1.99
   8  -1   3   14.01    2.81
   8  -1   3   12.04    2.28
  -9  -1  -3  134.26    8.79
   9  -1   3  149.44   10.24
   9  -1   3  168.04    9.10
  10  -1   3    2.38    1.11
 -10  -1  -3    4.00    1.46
  10  -1   3    4.19    1.95
  11  -1   3   21.58    4.12
 -11  -1  -3   24.14    3.67
  11  -1   3   22.68    3.27
 -12  -1  -3   41.03    4.84
  12  -1   3   56.35    6.76
 -13  -1  -3   79.67    6.88
  13  -1   3   75.21    8.27
 -14  -1  -3    9.12    2.57
  14  -1   3   10.30    3.19
  14   1   3    8.38    1.59
  15   1   3   69.98    5.05
  15  -1   3   89.64    9.82
 -15  -1  -3   73.73    6.83
 -16  -1  -3    6.88    2.15
  16  -1   3    8.06    3.20
  16   1   3    7.17    1.64
  17  -1   3   51.09    7.83
  17   1   3   56.06    7.89
  17   1   3   49.63    4.57
 -17  -1  -3   45.06    5.50
  18   1   3  156.39    8.94
  18  -1   3  148.42   10.38
  18   1   3  155.44   13.79
 -18  -1  -3  175.49   11.16
  19  -1   3   82.47   11.07
  19   1   3   81.59   10.14
  19   1   3   85.03    6.56
  19  -1   3   86.97    8.01
 -19  -1  -3   88.51    7.74
  20  -1   3    0.25    1.59
  20  -1   3    0.83    1.29
  20   1   3    1.09    1.60
  21  -1   3    1.65    2.06
  21   1   3   -0.25    1.63
  21  -1   3    0.76    0.16
  22   1   3   12.79    4.99
  22  -1   3   17.03    5.31
  23  -1   3    2.01    2.97
  23   1   3    3.90    3.13
  24  -1   3    0.86    2.17
  24   1   3    3.34    2.79
  27  -2  -3   -0.37    1.50
  26  -2  -3   -2.23    2.39
  26   2  -3    3.21    2.56
  26  -2  -3   -1.41    1.35
  25  -2  -3    1.63    1.03
  25  -2  -3    0.21    0.79
  25   2  -3   -0.99    1.30
  24  -2  -3    2.88    2.72
  24   2  -3    2.42    1.28
  24   2  -3    4.47    2.38
  24  -2  -3    7.12    3.54
  23  -2  -3    8.43    3.39
  23   2  -3    6.95    2.75
  23   2  -3    8.47    3.13
  23  -2  -3    9.30    3.58
  22  -2  -3    1.30    1.51
  22   2  -3    0.74    0.96
  22   2  -3   -1.16    0.81
  22  -2  -3    1.45    1.42
  21  -2  -3   17.47    4.52
  21   2  -3   17.71    4.58
  21   2  -3   20.93    4.45
  21  -2  -3   11.11    3.94
  20  -2  -3    1.95    1.71
  20   2  -3    1.44    1.55
  20   2  -3    4.05    2.30
  20  -2  -3    0.78    1.40
 -20  -2   3    2.61    0.86
  19   2  -3   27.40    4.48
  19   2  -3   33.67    5.90
  19  -2  -3   16.09    4.39
  19  -2  -3   28.00    5.30
  18   2  -3   46.00    5.62
  18   2  -3   41.57    6.51
  18  -2  -3   51.42    7.06
  18  -2  -3   66.63    8.89
  17  -2  -3    4.21    1.89
  17  -2  -3    6.00    2.64
  17   2  -3    6.98    2.06
  17   2  -3    6.01    2.80
  16  -2  -3   15.63    3.64
  16   2  -3   13.67    2.86
  16   2  -3    9.01    2.77
  16  -2  -3   12.60    3.69
 -15  -2   3    0.47    0.30
  15   2  -3   -0.10    1.75
  15  -2  -3    0.09    1.48
  15   2  -3    1.62    1.18
  15  -2  -3    0.83    0.83
  14   2  -3    8.88    2.50
  14   2  -3    8.39    1.98
  14  -2  -3   13.43    3.59
  14  -2  -3    9.73    2.45
 -14  -2   3    7.49    2.53
  13  -2  -3   42.58    5.28
  13   2  -3   48.88    6.30
  13  -2  -3   43.97    6.41
 -13  -2   3   51.99    6.54
  12   2  -3   -0.26    0.73
 -12   2   3    0.50    0.79
 -12  -2   3    0.48    1.16
  12  -2  -3    0.95    1.29
  12  -2  -3    0.16    0.74
  11   2  -3    0.30    0.27
  11  -2  -3    1.27    0.85
 -11   2   3    1.09    1.00
  11  -2  -3    0.81    0.48
 -11  -2   3    1.77    1.49
  10  -2  -3  210.27   13.02
  10   2  -3  164.63   11.21
 -10  -2   3  158.74   11.48
 -10   2   3  195.49    9.78
  -9   2   3   -0.07    0.41
   9  -2  -3    0.75    0.66
   9  -2  -3    0.84    0.56
  -9  -2   3    0.42    0.73
   9   2  -3    0.83    0.58
  -8  -2   3  191.57   11.76
  -8   2   3  196.28    9.25
   8  -2  -3  209.57    9.96
   8   2  -3  178.33   11.07
   8   2  -3  206.42    8.19
   8  -2  -3  226.29   12.65
   8  -2  -3  190.31    8.68
   7  -2  -3   -0.02    0.36
  -7   2   3    1.03    0.70
   7   2  -3    0.51    0.32
  -7  -2   3    0.23    0.24
   7  -2  -3    1.95    1.16
   7   2  -3    1.29    0.74
   7  -2  -3    0.97    0.66
   6  -2  -3   75.72    5.20
   6  -2  -3   62.87    4.96
   6   2  -3   58.74    3.53
  -6  -2   3   68.08    6.59
  -6   2   3   69.19    5.07
   6  -2  -3   83.01    6.90
  -6   2   3   74.92    6.45
   5  -2  -3   96.71    6.33
   5   2  -3   87.44    4.12
   5  -2  -3   99.99    6.19
   5  -2  -3   99.23    7.50
  -5   2   3  107.04    7.62
   4  -2  -3  144.07    7.75
  -4   2   3  148.50    7.65
  -4  -2   3  152.56    5.68
   4  -2  -3  156.93    9.20
   4  -2  -3  145.01    7.72
  -4   2   3  159.87    9.01
   4   2  -3  126.69    5.24
  -3  -2   3    9.08    1.33
  -3   2   3   11.80    2.04
  -3   2   3    9.22    2.04
   3  -2  -3   11.53    1.94
   3   2  -3    8.22    1.16
   3  -2  -3    9.47    2.10
   3  -2  -3    9.06    1.77
  -2   2   3    4.97    1.43
   2  -2  -3    6.04    1.57
  -2   2   3    3.83    1.25
  -2  -2   3    4.55    0.99
   2   2  -3    5.05    1.01
   2  -2  -3    6.54    1.67
   1   2  -3   45.90    3.39
  -1  -2   3   51.65    3.75
   1  -2  -3   47.80    4.21
   1  -2  -3   41.89    4.14
  -1   2   3   42.49    3.96
  -1   2   3   53.19    4.81
   0  -2  -3  140.94    7.89
   0   2   3  143.09    7.02
   0  -2  -3  133.07    7.01
   0   2  -3  129.85    6.22
  -1   2  -3  483.62   14.80
  -1  -2  -3  484.04   16.96
   1   2   3  441.23   14.29
   1  -2   3  443.67   15.48
  -1  -2  -3  455.80   15.04
  -2  -2  -3  320.56   13.92
  -2  -2  -3  376.91   12.20
   2   2   3  399.49   12.09
  -2   2  -3  320.45   12.49
   2  -2   3  429.05   14.67
  -3  -2  -3  102.46    7.10
   3  -2   3  104.38    6.89
  -3  -2  -3  103.24    4.93
   3   2   3  103.58    4.92
  -4  -2  -3   15.95    2.81
   4   2   3   17.58    1.70
   4  -2   3   17.59    2.86
   4  -2   3   16.97    2.82
  -5  -2  -3   45.85    4.83
   5   2   3   48.51    2.66
   5  -2   3   42.59    4.58
  -6  -2  -3    4.63    1.46
   6  -2   3    7.40    1.82
   7  -2   3  159.48   10.52
  -7  -2  -3  181.05   10.06
   8  -2   3  106.79    8.92
   8  -2   3   86.64    6.58
  -8  -2  -3  103.02    7.63
  -9  -2  -3   92.31    7.35
   9  -2   3  105.43    7.31
   9  -2   3  112.46    9.50
 -10  -2  -3    8.70    2.34
  10  -2   3    9.31    2.02
  10  -2   3   13.46    3.39
 -11  -2  -3   19.03    3.43
  11  -2   3   14.63    3.61
  11  -2   3   12.70    2.43
  12  -2   3  231.22   11.23
  12  -2   3  205.34   14.69
 -13  -2  -3    3.21    1.71
  13  -2   3    2.29    2.08
  13  -2   3    1.85    0.78
  13   2   3    1.05    0.42
  14   2   3    6.98    1.12
  14  -2   3   10.82    3.25
 -15  -2  -3   28.45    4.36
  15   2   3   33.73    2.72
  16  -2   3   -2.15    2.03
 -16  -2  -3   -1.01    1.58
  16   2   3    0.24    0.37
 -17  -2  -3   15.96    3.29
  17  -2   3   28.52    6.13
  17   2   3   28.84    2.83
 -18  -2  -3   73.79    7.37
  18   2   3   69.73    4.65
  18  -2   3   78.66   10.53
  19  -2   3    4.79    2.77
 -19  -2  -3    3.99    1.68
  20  -2   3   11.14    4.10
  20  -2   3   12.37    3.37
  21  -2   3   20.62    5.91
  21   2   3   18.09    5.21
  21  -2   3   23.92    4.70
  22  -2   3    0.07    1.05
  22   2   3    5.59    3.05
  22  -2   3    3.98    2.15
  23  -2   3   13.82    5.22
  23   2   3    5.82    2.87
  24  -2   3   -1.79    2.38
  24   2   3    0.05    0.91
  27  -3  -3    9.41    4.48
  26   3  -3    9.27    3.50
  26  -3  -3   12.01    4.60
  26  -3  -3   10.72    4.40
  25  -3  -3    3.69    3.07
  25  -3  -3   -0.11    1.67
  25   3  -3    1.74    1.62
  24   3  -3   16.38    4.43
  24   3  -3   19.53    4.82
  24  -3  -3   16.78    5.34
  24  -3  -3   12.80    4.07
  23   3  -3   -0.43    0.77
  23  -3  -3    2.75    2.65
  23   3  -3   -0.13    0.55
  23  -3  -3    0.79    1.20
  22   3  -3    3.97    1.81
  22  -3  -3    3.54    2.11
  22   3  -3    5.00    2.51
  22  -3  -3    2.61    1.67
  21   3  -3    2.66    2.25
  21   3  -3   -0.41    0.55
  21  -3  -3   -0.35    0.68
  21  -3  -3    2.72    1.99
  20   3  -3    7.29    2.46
  20   3  -3    8.16    2.93
  20  -3  -3   11.00    4.01
  20  -3  -3    9.85    3.48
  19   3  -3   35.06    5.06
  19   3  -3   32.76    5.90
  19  -3  -3   37.18    6.40
  19  -3  -3   38.26    7.03
  18  -3  -3   30.26    5.96
  18   3  -3   26.12    4.19
  18   3  -3   24.52    4.94
  18  -3  -3   24.20    5.02
  17   3  -3   16.10    3.94
  17  -3  -3   29.38    5.82
  17  -3  -3   20.92    4.46
  16  -3  -3    7.13    2.61
  16   3  -3    6.26    2.28
  16  -3  -3    4.94    2.22
 -15  -3   3   -0.27    0.48
  15   3  -3    1.45    1.46
  15  -3  -3    0.44    0.35
  15  -3  -3   -0.65    1.95
  14   3  -3   32.27    5.15
 -14   3   3   34.17    4.57
  14  -3  -3   39.03    5.38
 -14  -3   3   33.83    5.50
  14  -3  -3   42.43    6.46
 -13   3   3   30.57    4.26
  13  -3  -3   26.55    5.00
  13  -3  -3   30.21    4.70
  13   3  -3   26.48    4.70
 -13  -3   3   27.94    4.87
 -12   3   3   93.41    7.64
  12  -3  -3   94.13    8.14
  12   3  -3   97.53    8.76
  12  -3  -3  103.00    9.58
 -12  -3   3  113.24   10.06
  11  -3  -3   61.41    4.35
  11  -3  -3   62.32    6.43
 -11  -3   3   70.19    7.47
  11  -3  -3   78.39    8.12
 -11   3   3   63.38    6.20
  10  -3  -3   27.14    4.03
 -10   3   3   34.10    4.28
  10  -3  -3   31.71    3.21
  10  -3  -3   29.42    4.75
 -10  -3   3   31.85    5.07
  10   3  -3   33.37    3.83
   9  -3  -3   62.94    4.65
   9  -3  -3   56.78    5.76
   9  -3  -3   58.71    6.62
  -9  -3   3   81.46    7.82
  -9   3   3   68.04    6.11
   9   3  -3   63.27    5.26
   8   3  -3   19.61    2.74
   8  -3  -3   21.77    2.80
   8  -3  -3   21.49    3.41
   8  -3  -3   25.77    4.11
  -8   3   3   17.69    3.03
  -8  -3   3   31.44    4.84
   7  -3  -3    1.66    0.70
   7   3  -3    1.29    0.74
  -7   3   3    2.13    1.18
   7  -3  -3    0.98    0.75
  -7  -3   3    0.76    0.44
   7  -3  -3    1.35    1.38
   6  -3  -3   20.36    3.22
   6   3  -3   23.02    2.70
   6  -3  -3   19.22    2.67
  -6   3   3   19.20    3.14
  -6  -3   3   20.74    3.67
   6  -3  -3   30.63    4.22
   5  -3  -3   64.79    5.95
   5   3  -3   66.48    4.50
  -5   3   3   73.51    6.12
   5  -3  -3   68.67    5.26
  -5  -3   3   72.39    6.71
   5  -3  -3   68.44    6.18
  -4   3   3   16.12    2.80
   4  -3  -3   16.52    2.57
   4   3  -3   10.56    1.70
   4  -3  -3   12.23    2.53
  -4  -3   3   15.18    2.12
   4  -3  -3   16.67    2.97
  -3  -3   3   32.80    3.34
  -3   3   3   29.26    3.84
   3  -3  -3   33.34    3.70
   3  -3  -3   32.89    3.98
   3  -3  -3   34.29    4.16
   3   3  -3   35.77    3.32
  -2  -3   3  246.34   10.28
   2  -3  -3  214.06   10.55
   2   3  -3  237.27    9.70
   2  -3  -3  234.15   10.97
  -2   3   3  240.57   12.23
  -1   3   3   86.80    7.13
  -1  -3   3   70.45    5.30
   1  -3  -3   74.79    5.93
   1  -3  -3   79.98    5.83
   0  -3   3   87.35    6.01
   0  -3  -3   91.96    6.06
   0   3  -3   94.17    6.09
   0   3   3   94.84    7.55
  -1  -3  -3  169.57    8.20
  -1   3  -3  154.84    8.62
   1   3   3  175.39   10.45
  -2   3  -3 1295.04   38.22
  -2  -3  -3 1470.01   35.34
  -3   3  -3   46.29    4.85
   3  -3   3   52.66    5.31
  -3  -3  -3   55.95    3.73
  -4   3  -3  169.95    9.75
  -4  -3  -3  194.34    6.68
   5  -3   3   -0.03    0.77
  -5   3  -3    1.28    0.98
   6  -3   3    8.58    2.32
  -6  -3  -3    6.53    1.96
   7  -3   3    3.65    1.31
   7  -3   3    1.14    1.17
  -7  -3  -3    2.90    1.50
  -8  -3  -3   99.26    7.90
   8  -3   3   93.77    7.19
   9  -3   3   20.50    4.09
  -9  -3  -3   20.91    3.56
   9  -3   3   20.16    3.22
 -10  -3  -3   76.58    7.09
  10  -3   3   97.21    9.33
  10  -3   3   94.81    7.19
  11  -3   3   92.74    7.15
 -11  -3  -3  119.48    8.99
  11  -3   3  107.14   10.08
 -12  -3  -3   15.00    3.24
  12  -3   3   18.66    3.17
  12  -3   3   25.19    5.10
  13  -3   3    1.58    1.91
 -13  -3  -3    1.16    1.02
  13  -3   3    1.14    0.63
  14  -3   3  102.38    7.39
 -14  -3  -3   91.84    8.28
  14  -3   3  114.60   11.35
 -15  -3  -3   46.50    5.93
  15  -3   3   68.52    5.94
  15  -3   3   65.75    8.93
 -16  -3  -3  122.09    9.94
  16  -3   3  135.33   13.32
 -17  -3  -3   35.94    5.34
  17  -3   3   41.79    7.57
  18  -3   3   23.06    6.13
 -18  -3  -3   34.13    5.30
  19  -3   3   -0.35    0.36
  20  -3   3   12.98    4.77
  21  -3   3    2.11    1.71
  22  -3   3   11.05    4.65
  22  -3   3    7.88    2.79
  23  -3   3   55.19   10.50
  23   3   3   58.91    9.64
  24   3   3    6.04    3.54
  26  -4  -3    3.56    2.58
  26  -4  -3    4.83    2.66
  25  -4  -3    4.47    3.45
  25  -4  -3    5.38    3.19
  24  -4  -3   11.21    4.43
  24  -4  -3   13.36    5.16
  23   4  -3   10.83    3.39
  23  -4  -3    9.58    4.21
  23  -4  -3    9.81    3.99
  22  -4  -3   -0.04    2.00
  22   4  -3    1.22    1.04
  22  -4  -3    3.01    2.02
  21  -4  -3   12.58    4.47
  21   4  -3   11.77    3.10
  21  -4  -3    9.70    3.67
  20  -4  -3   68.24    8.93
  20  -4  -3   65.10    9.71
  19  -4  -3    2.81    1.72
  19  -4  -3    0.08    0.50
  18  -4  -3   18.27    4.69
  18  -4  -3   20.14    4.57
  17  -4  -3   19.18    4.75
  17  -4  -3   15.51    3.97
 -16   4   3  117.48    9.82
  16  -4  -3  125.12   11.19
  16  -4  -3  150.19   13.22
 -15   4   3  136.06   10.36
  15  -4  -3  150.97   12.03
 -15  -4   3  137.27   11.75
  15  -4  -3  130.33   12.13
 -14   4   3  238.57   14.19
  14  -4  -3  241.75   15.33
  14  -4  -3  251.19   16.57
  13  -4  -3   86.59    8.81
  13   4  -3   94.56    8.08
 -13  -4   3   80.45    8.63
  13  -4  -3   88.45    9.27
 -13   4   3  102.18    9.17
  13  -4  -3   91.20    5.35
  12   4  -3    4.76    1.99
  12  -4  -3    3.07    1.57
  12  -4  -3    4.62    1.22
 -12   4   3    2.89    1.16
 -12  -4   3    4.50    1.88
  12  -4  -3    6.77    2.91
  11  -4  -3   51.82    4.32
  11  -4  -3   59.76    6.85
 -11  -4   3   61.79    7.20
  11  -4  -3   63.05    7.33
 -11   4   3   54.34    6.10
  11   4  -3   68.74    6.56
  10  -4  -3  137.40   10.34
  10  -4  -3  127.63    7.24
  10  -4  -3  122.85   10.17
 -10   4   3  133.31    9.84
 -10  -4   3  150.59   11.45
  10   4  -3  115.16    8.72
   9  -4  -3   63.31    6.75
   9  -4  -3   72.04    5.40
   9  -4  -3   67.89    7.34
  -9   4   3   64.79    6.60
  -9  -4   3   60.60    6.97
   8  -4  -3   37.70    5.10
   8  -4  -3   37.05    5.20
   8  -4  -3   32.08    3.61
  -8  -4   3   37.09    5.23
  -8   4   3   39.83    5.22
   8   4  -3   51.90    5.23
   7   4  -3    4.97    1.59
   7  -4  -3    5.54    1.96
  -7   4   3    5.96    2.05
   7  -4  -3    6.30    1.56
  -7  -4   3    3.85    1.47
   7  -4  -3    6.94    2.20
  -6  -4   3    5.75    2.06
   6  -4  -3    5.85    1.98
   6   4  -3    3.50    1.30
  -6   4   3    4.02    1.44
   6  -4  -3    5.49    1.73
  -5  -4   3    5.32    1.44
   5  -4  -3    9.06    2.45
   5   4  -3    3.49    1.15
  -5   4   3    4.48    1.66
   5  -4  -3    5.50    1.91
  -5  -4   3    5.56    2.05
   4  -4  -3  401.74   17.94
  -4   4   3  368.24   16.85
   4   4  -3  378.43   14.78
   4  -4  -3  386.62   16.25
  -4  -4   3  368.28   15.19
  -3  -4   3  124.47    7.90
  -3   4   3   88.89    7.78
   3   4  -3  121.53    7.43
   3  -4  -3   87.46    6.93
   3  -4  -3   85.60    7.61
   2  -4  -3   46.40    5.34
   2   4  -3   52.75    4.97
  -2   4   3   49.94    5.91
   2  -4  -3   48.44    4.81
  -2  -4   3   39.47    4.37
   1   4  -3    2.14    1.13
  -1  -4   3    0.66    0.46
  -1   4   3   -0.01    0.56
   1  -4  -3    3.42    1.74
   0   4   3  479.11   20.51
   0  -4   3  347.73   15.88
   0   4  -3  530.36   18.19
   0  -4  -3  416.58   15.14
   1  -4   3  129.85    8.74
  -1   4  -3  138.15    8.88
  -1  -4  -3  137.75    7.49
   1   4   3  151.39   10.92
  -2   4  -3  951.18   28.53
   2   4   3  937.21   31.47
  -3  -4  -3  102.33    5.55
  -3   4  -3   98.09    7.81
   3   4   3  103.21    8.93
  -4   4  -3   13.99    3.00
  -4  -4  -3   13.56    1.73
   4  -4   3   13.81    3.06
  -5  -4  -3   84.53    4.00
   5  -4   3  109.87    8.96
   6  -4   3    0.53    1.00
  -7   4  -3  156.92   10.75
   7  -4   3  143.97   10.99
  -8   4  -3   47.83    5.89
   8  -4   3   47.46    6.34
   9  -4   3    2.11    1.33
  -9   4  -3    3.46    1.87
  10  -4   3   16.95    4.05
  11  -4   3  196.85   14.82
 -12  -4  -3    9.56    2.79
  12  -4   3    9.43    3.46
  13  -4   3    4.49    2.25
 -13  -4  -3    2.64    1.59
  14  -4   3    9.21    3.70
 -14  -4  -3    9.47    2.93
  15  -4   3    2.00    2.18
 -15  -4  -3   -0.39    0.96
  16  -4   3    1.91    2.22
 -16  -4  -3    3.00    1.79
  17  -4   3   18.22    5.23
  18  -4   3    1.91    2.11
  19  -4   3   29.15    6.90
  20  -4   3    3.21    2.89
  21  -4   3   40.74    8.63
  22  -4   3    1.68    2.51
  23  -4   3    0.78    2.58
  23  -4   3    0.92    0.78
  26  -5  -3    9.51    3.91
  25  -5  -3   10.69    4.22
  25  -5  -3    9.32    4.54
  24  -5  -3   32.25    7.29
  24  -5  -3   28.82    7.44
  23  -5  -3   29.07    7.23
  23  -5  -3   27.33    6.67
  23   5  -3   25.21    5.14
  22  -5  -3   24.04    5.93
  22  -5  -3   16.93    5.58
  21  -5  -3   12.69    4.07
  21  -5  -3   16.03    5.08
  20  -5  -3    2.13    2.14
  20  -5  -3    4.02    2.77
  19  -5  -3   38.22    6.97
  19  -5  -3   49.15    8.44
  18  -5  -3   11.07    3.85
  18   5  -3    6.10    2.48
  18  -5  -3    7.74    3.22
  17  -5  -3  138.41   13.00
  17  -5  -3  136.18   13.46
  17   5  -3  128.71   11.47
  16  -5  -3   29.82    5.86
  16  -5  -3   37.20    6.75
  16   5  -3   30.44    5.33
 -15   5   3   31.46    5.43
  15  -5  -3   32.61    6.03
  15   5  -3   35.63    5.67
  15  -5  -3   37.14    6.73
  15  -5  -3   33.68    3.01
 -14   5   3  980.17   35.99
  14  -5  -3 1016.57   26.15
 -14  -5   3 1096.15   37.54
  14  -5  -3  844.43   35.85
  14  -5  -3  878.27   35.10
  13  -5  -3   56.23    7.40
 -13  -5   3   56.87    7.44
  13  -5  -3   57.51    7.73
  13  -5  -3   53.90    4.43
 -13   5   3   50.31    6.66
  12   5  -3   16.71    3.62
  12  -5  -3   17.07    3.94
  12  -5  -3   17.63    2.63
 -12   5   3   14.27    3.42
 -12  -5   3   16.38    3.95
  12  -5  -3   18.45    4.24
  11   5  -3   25.45    4.45
  11  -5  -3   33.29    5.60
  11  -5  -3   26.74    3.33
 -11  -5   3   28.74    5.17
  11  -5  -3   27.24    4.94
 -11   5   3   30.94    5.19
 -10   5   3   20.44    4.04
  10   5  -3   18.78    3.65
  10  -5  -3   22.50    4.45
  10  -5  -3   15.79    2.55
 -10  -5   3   19.20    4.04
  10  -5  -3   20.40    4.14
  -9   5   3   50.84    6.39
   9   5  -3   49.33    5.99
   9  -5  -3   57.83    7.00
   9  -5  -3   54.80    6.75
  -9  -5   3   52.91    6.56
  -8  -5   3    9.51    2.74
   8   5  -3   13.35    3.05
   8  -5  -3    6.78    2.33
  -8   5   3    9.15    2.80
   8  -5  -3   10.31    3.00
   7  -5  -3    1.29    1.05
   7   5  -3    0.51    0.55
  -7  -5   3    0.81    0.58
  -7   5   3    1.77    1.53
   7  -5  -3    0.85    0.76
   6   5  -3   92.65    7.59
  -6   5   3   81.22    7.94
   6  -5  -3   76.77    8.08
   6  -5  -3   75.57    7.26
   5  -5  -3   53.66    6.62
   5   5  -3   49.05    5.31
  -5   5   3   53.46    6.49
   5  -5  -3   49.07    5.76
  -5  -5   3   53.71    5.63
  -4  -5   3  179.60   11.23
   4  -5  -3  197.65   13.20
  -4   5   3  175.84   12.02
   4   5  -3  173.29   10.68
   4  -5  -3  184.61   11.09
  -3   5   3  617.83   24.81
   3   5  -3  577.55   21.07
   3  -5  -3  618.50   24.73
  -2  -5   3    8.65    2.41
  -2   5   3   14.62    3.49
   2   5  -3   10.61    2.57
   2  -5  -3   13.88    3.56
  -1  -5   3  166.14   11.00
  -1   5   3  187.09   13.23
   1  -5  -3  185.60   12.31
   0  -5   3  293.71   15.33
   0   5   3  323.26   18.00
  -1   5  -3    2.80    1.19
   1   5   3    0.51    1.24
   1  -5   3    1.53    0.75
  -1  -5  -3    1.94    1.13
   2   5   3   42.95    6.21
   2  -5   3   39.17    5.32
  -2  -5  -3   38.40    3.77
  -2   5  -3   45.86    5.68
   3  -5   3  121.90    9.70
  -3  -5  -3  120.05    6.58
   3   5   3  136.62   11.39
   4   5   3    7.41    2.39
   4  -5   3    7.06    2.53
  -4  -5  -3    5.92    1.32
   5  -5   3    3.24    1.74
  -5   5  -3    4.25    1.87
  -5  -5  -3    1.51    0.58
   5   5   3    2.02    1.18
  -6  -5  -3    0.30    0.19
  -6   5  -3    1.38    1.10
   6  -5   3    0.77    0.64
  -7   5  -3   15.02    3.72
   7  -5   3   14.81    3.56
  -8   5  -3   46.43    6.41
   8  -5   3   35.84    6.08
  -9   5  -3   44.77    6.27
   9  -5   3   77.49    8.86
  10  -5   3    4.25    2.04
  11  -5   3   21.34    4.92
  12  -5   3    5.18    2.22
  13  -5   3  106.38   11.60
  14  -5   3   35.81    6.95
  15  -5   3   27.35    6.06
  16  -5   3    0.34    0.58
  17  -5   3    7.23    3.57
  18  -5   3    1.76    1.40
  19  -5   3   15.11    5.08
  20  -5   3    5.42    3.07
  21  -5   3   -0.88    0.21
  22  -5   3    0.06    2.20
  25  -6  -3    5.86    3.25
  24  -6  -3    0.93    0.92
  24  -6  -3   -0.31    1.37
  23  -6  -3    3.22    3.08
  23  -6  -3    2.77    2.18
  22  -6  -3   -0.25    0.56
  22  -6  -3    4.30    3.03
  21  -6  -3    3.39    2.17
  21  -6  -3    0.47    1.41
  20  -6  -3    1.29    1.90
  20  -6  -3    1.34    1.65
  19  -6  -3    6.31    3.07
  19  -6  -3   10.99    3.99
  18  -6  -3    9.67    3.85
  18  -6  -3    3.59    1.73
  17   6  -3    1.76    1.88
  17  -6  -3    0.05    1.53
  17  -6  -3    2.50    2.49
  16  -6  -3   40.59    6.97
  16  -6  -3   37.67    6.83
  16   6  -3   36.62    6.35
  15  -6  -3   75.84    5.36
  15  -6  -3   82.16    9.94
  15  -6  -3   70.37    9.67
  14   6  -3  117.91   11.21
  14  -6  -3   98.37    6.52
  14  -6  -3   89.12   10.38
  14  -6  -3  104.15   11.08
  13   6  -3   -0.10    0.29
  13  -6  -3    1.57    0.35
  13  -6  -3    2.07    0.79
  13  -6  -3   -0.59    2.18
  12  -6  -3    5.04    2.06
 -12   6   3    4.39    2.51
 -12  -6   3    5.99    2.64
  12  -6  -3    3.64    0.53
  12  -6  -3    3.43    1.11
 -11   6   3   14.81    3.85
  11  -6  -3   18.53    4.14
 -11  -6   3   21.06    4.35
  11  -6  -3   18.50    4.10
  10  -6  -3   17.44    4.02
 -10  -6   3   14.11    3.28
 -10   6   3   16.41    3.94
  10  -6  -3   21.19    4.38
  -9  -6   3   43.74    6.24
  -9   6   3   38.67    6.54
   9  -6  -3   37.04    6.12
   9  -6  -3   43.82    6.30
   8  -6  -3  126.53   11.42
   8   6  -3  123.77    9.94
  -8   6   3  107.08   10.29
  -8  -6   3   94.22    9.24
   7   6  -3   25.30    4.31
  -7   6   3   32.01    5.43
  -7  -6   3   24.70    4.48
   7  -6  -3   32.00    5.69
   6  -6  -3  183.34   13.84
   6   6  -3  149.63   10.93
  -6   6   3  156.95   12.32
  -5   6   3   23.81    4.77
   5  -6  -3   26.65    5.13
   5   6  -3   37.50    5.07
  -5  -6   3   25.73    4.39
   4  -6  -3   90.67    9.55
  -4   6   3   80.37    8.62
   4   6  -3   83.15    8.01
  -4  -6   3  102.25    9.08
   3  -6  -3    6.13    2.55
  -3  -6   3    2.75    1.57
  -3   6   3    4.76    1.98
   3   6  -3    2.04    1.37
   2  -6  -3    0.41    0.36
  -2  -6   3    0.02    0.51
  -2   6   3    0.85    1.00
  -1   6   3    3.83    1.89
  -1  -6   3    3.02    1.50
   1  -6  -3    2.92    2.06
   0  -6   3  117.29   10.06
   0   6   3  120.88   11.38
   1  -6   3   -0.20    1.07
   1   6   3    1.16    1.45
   2   6   3   10.60    3.33
   2  -6   3    9.03    2.46
   3   6   3   39.75    6.83
   3  -6   3   46.56    6.47
  -3   6  -3   40.47    5.98
   4  -6   3   34.85    5.59
  -4   6  -3   36.98    5.49
   4   6   3   34.09    6.12
   5  -6   3   58.80    7.38
  -5   6  -3   82.52    8.57
   5   6   3   86.68    9.98
   6   6   3    7.42    3.25
  -6   6  -3    8.39    2.88
  -6  -6  -3   10.11    1.63
   7  -6   3    8.37    2.97
  -7   6  -3    7.88    2.78
  -7  -6  -3    3.50    0.79
   8  -6   3   63.39    8.30
   9  -6   3    9.98    3.57
  10  -6   3   20.56    5.02
  11  -6   3   14.63    4.44
  12  -6   3    6.91    2.99
  13  -6   3   17.69    3.33
  13  -6   3   11.00    3.63
  14  -6   3   15.07    4.98
  14  -6   3    8.94    2.16
  15  -6   3    2.31    2.06
  15  -6   3    1.67    1.07
  16  -6   3    0.02    0.68
  16  -6   3    0.87    1.50
  17  -6   3    2.43    2.39
  18  -6   3    3.30    2.29
  19  -6   3   -0.69    0.90
  20  -6   3   44.73    9.55
  21  -6   3    4.03    3.01
  25  -7  -3   42.05    9.10
  24  -7  -3    4.46    3.48
  23  -7  -3    1.01    1.63
  22  -7  -3    3.14    2.24
  22  -7  -3    3.60    3.33
  21  -7  -3    3.63    2.52
  21  -7  -3    6.76    2.80
  20  -7  -3   13.83    4.96
  20  -7  -3   16.83    5.30
  19  -7  -3   23.46    5.84
  19  -7  -3   26.31    6.40
  18  -7  -3    6.58    3.32
  18  -7  -3    2.60    2.10
  17  -7  -3    4.67    2.34
  17  -7  -3    0.64    1.26
  16  -7  -3    0.35    0.92
  16  -7  -3    1.52    2.09
  15  -7  -3   17.68    5.23
  15   7  -3   14.07    4.10
  15  -7  -3   16.04    4.53
  14   7  -3  289.44   19.26
  14  -7  -3  310.67   21.01
  14  -7  -3  312.15   13.63
  14  -7  -3  286.58   19.55
  13   7  -3  129.83   12.37
  13  -7  -3  155.98   14.50
  13  -7  -3  173.93   14.45
  12   7  -3    7.16    2.56
  12  -7  -3    7.38    2.57
  12  -7  -3    8.02    2.67
  11   7  -3   -1.21    1.85
  11  -7  -3   -0.02    0.51
  10   7  -3   14.38    3.73
  10  -7  -3   24.68    5.22
  -9  -7   3   16.30    3.81
   9  -7  -3   20.07    4.84
   9   7  -3   23.14    4.63
  -9   7   3   22.17    4.94
   8   7  -3   18.40    4.34
  -8  -7   3   22.83    4.54
   8  -7  -3   26.18    5.45
  -8   7   3   22.24    4.84
  -7   7   3   17.31    4.22
   7  -7  -3   13.77    4.17
  -6  -7   3   13.74    3.33
  -6   7   3   14.13    3.81
   6  -7  -3   19.73    4.74
  -5  -7   3   14.91    3.67
   5  -7  -3   18.14    4.66
  -5   7   3   13.53    3.90
  -4   7   3  179.06   14.22
   4  -7  -3  202.02   15.54
  -4  -7   3  174.96   13.22
  -3  -7   3   22.58    4.61
   3   7  -3   25.25    4.66
  -3   7   3   26.88    5.48
   3  -7  -3   26.56    5.54
  -2  -7   3  184.37   13.68
  -2   7   3  183.23   14.83
   2  -7  -3  188.24   14.73
  -1  -7   3   34.88    5.79
   1   7  -3   25.75    5.01
  -1   7   3   41.64    6.85
   1  -7  -3   40.45    6.44
   0   7   3   46.87    7.52
   0  -7   3   54.70    7.07
   0   7  -3   48.96    6.73
   1   7   3  117.85   12.03
   1  -7   3   99.99   10.03
  -1   7  -3  137.39   11.57
   2   7   3   60.00    8.66
   2  -7   3   66.22    8.20
  -2   7  -3   75.10    8.45
  -3   7  -3   19.48    4.29
   3   7   3   17.19    4.61
   3  -7   3   15.48    3.91
  -4   7  -3   14.77    3.71
   4  -7   3   13.55    3.56
  -5   7  -3    4.06    2.12
   5  -7   3    5.03    2.34
   6  -7   3    1.34    1.21
   7  -7   3   41.86    6.86
  -8  -7  -3    4.55    1.01
   8  -7   3    6.94    2.95
   9  -7   3    1.27    1.34
  10  -7   3    3.01    1.73
  11  -7   3   52.14    8.40
  12  -7   3    0.30    1.05
  13  -7   3   41.69    8.00
  14  -7   3    5.37    2.24
  14  -7   3    2.26    2.33
  15  -7   3    6.68    2.41
  15  -7   3    5.02    3.67
  16  -7   3    8.01    2.67
  16  -7   3    6.96    3.58
  17  -7   3    3.94    1.83
  17  -7   3    2.90    1.30
  18  -7   3    6.69    3.92
  19  -7   3    9.59    4.10
  20  -7   3    2.10    2.69
  24  -8  -3    3.30    2.57
  23  -8  -3    6.90    4.02
  22  -8  -3   16.61    5.70
  21  -8  -3    2.74    2.15
  21  -8  -3    3.69    2.75
  20  -8  -3    1.44    1.75
  20  -8  -3    1.56    1.90
  19  -8  -3    8.20    3.84
  19  -8  -3    4.89    3.04
  18  -8  -3   12.20    4.41
  18  -8  -3   16.14    5.13
  17  -8  -3   -0.38    1.28
  17  -8  -3    0.01    0.97
  16  -8  -3    2.04    1.83
  16  -8  -3    4.07    2.71
  15  -8  -3   96.67   12.26
  15  -8  -3   97.27   11.82
  14  -8  -3    2.70    2.58
  14  -8  -3    0.04    1.14
  13  -8  -3  180.15   16.20
  13  -8  -3  165.67   14.95
  12   8  -3   85.71   10.32
  12  -8  -3   68.34    9.62
  11  -8  -3    5.77    2.76
  11   8  -3    4.61    2.25
  10  -8  -3    0.65    1.58
  10   8  -3    0.21    1.27
   9  -8  -3   29.20    6.38
   9   8  -3   15.67    4.34
   8  -8  -3    9.28    3.49
   8   8  -3   12.19    3.70
   7  -8  -3   20.01    5.12
   7   8  -3   15.86    4.05
   6  -8  -3   38.58    7.36
   6   8  -3   27.25    5.31
  -6  -8   3   28.80    5.46
  -5  -8   3    0.76    1.10
   5  -8  -3    1.84    1.93
   5   8  -3    0.23    1.23
  -4  -8   3   15.07    4.01
   4  -8  -3   19.82    5.27
   4   8  -3   19.51    4.66
   3   8  -3  225.90   15.67
   3  -8  -3  239.66   17.99
  -2  -8   3   12.55    3.83
   2  -8  -3   15.39    4.53
   2   8  -3   19.72    4.58
   1  -8  -3    1.57    1.59
  -1  -8   3    0.99    0.73
   1   8  -3    0.49    0.43
   0  -8   3   22.31    5.10
   0   8  -3   24.06    5.02
   1  -8   3  214.39   15.67
  -1   8  -3  119.40   11.90
   2  -8   3  241.03   17.01
  -2   8  -3  147.89   13.07
   3  -8   3    1.82    1.62
   4  -8   3    5.36    2.53
   5  -8   3   22.86    5.15
   6  -8   3   -0.29    1.75
   7  -8   3   36.88    7.07
   8  -8   3   23.67    5.51
   9  -8   3    8.02    3.12
 -10  -8  -3    8.60    1.06
 -10  -8  -3   10.87    1.23
  11  -8   3   30.11    6.61
  12  -8   3    4.93    2.98
  13  -8   3    5.67    3.29
  14  -8   3   -2.25    1.75
  15  -8   3    3.11    1.40
  15  -8   3    0.66    1.10
  16  -8   3    2.02    2.01
  16  -8   3    0.12    1.03
  17  -8   3   18.18    6.02
  18  -8   3   35.56    8.46
  19  -8   3    3.09    3.12
  22  -9  -3    4.10    2.88
  21  -9  -3   -0.28    2.11
  20  -9  -3   21.70    6.74
  19  -9  -3    8.39    4.37
  19  -9  -3    6.68    3.47
  18  -9  -3    7.36    3.85
  18  -9  -3    3.20    2.69
  17  -9  -3   26.45    6.85
  17  -9  -3   27.51    7.06
  16  -9  -3    8.26    3.55
  16  -9  -3    9.45    4.28
  15  -9  -3    3.73    2.35
  15  -9  -3    5.65    2.83
  14  -9  -3    0.03    0.40
  14  -9  -3   -1.55    1.91
  13  -9  -3    5.56    3.22
  12  -9  -3    5.18    3.42
  11  -9  -3   21.87    5.93
  10  -9  -3   23.53    6.19
   9  -9  -3   13.61    4.45
   8  -9  -3   13.47    4.81
   7  -9  -3   13.90    4.69
  -6  -9   3    9.59    3.21
   6  -9  -3    9.84    3.44
   5  -9  -3   15.15    4.67
  -5  -9   3   16.75    4.41
  -4  -9   3   21.86    5.39
   4  -9  -3   20.05    5.47
  -3  -9   3   41.50    7.45
   3  -9  -3   44.61    8.09
  -2  -9   3   46.33    7.76
   2  -9  -3   41.84    7.58
   1  -9  -3    0.93    1.86
  -1  -9   3   -0.45    0.80
   0  -9   3   69.91    9.60
   1  -9   3  259.29   19.24
   2  -9   3  161.21   15.00
   3  -9   3  102.68   11.86
   4  -9   3  151.60   14.77
   5  -9   3   12.67    4.40
   6  -9   3   71.12   10.19
   7  -9   3    0.66    0.74
   8  -9   3   32.06    6.77
   9  -9   3    6.94    3.05
  10  -9   3    0.40    0.59
  11  -9   3   -1.61    0.69
  12  -9   3   59.18   10.04
  13  -9   3   13.94    5.43
  14  -9   3    2.27    1.61
  15  -9   3   26.22    7.12
  16  -9   3    1.84    1.31
  17  -9   3   14.84    5.38
  18  -9   3    5.18    3.29
  20 -10  -3   56.77   11.14
  19 -10  -3    6.46    3.73
  18 -10  -3    0.88    1.79
  17 -10  -3    1.88    1.92
  17 -10  -3   -0.96    2.06
  16 -10  -3   11.58    5.19
  16 -10  -3    7.89    3.92
  15 -10  -3   22.93    6.56
  15 -10  -3   15.43    5.20
  14 -10  -3    4.08    2.71
  13 -10  -3   29.61    7.44
  12 -10  -3    8.84    4.20
  11 -10  -3   -0.52    1.03
  10 -10  -3    3.68    2.97
   9 -10  -3   20.88    6.20
   8 -10  -3   26.55    6.92
   7 -10  -3    3.46    2.65
   6 -10  -3    1.46    2.40
  -5 -10   3    6.86    2.96
   5 -10  -3    7.04    3.51
  -4 -10   3   19.66    5.09
   4 -10  -3   17.90    5.37
   3 -10  -3   90.45   12.11
  -3 -10   3  107.32   12.50
   2 -10  -3   11.69    4.33
  -2 -10   3   15.17    4.80
   1 -10  -3    1.52    1.39
  -1 -10   3   -0.34    2.32
   0 -10   3    1.65    0.50
   1 -10   3  184.06   17.15
   2 -10   3    3.90    2.55
   3 -10   3   26.96    6.62
   4 -10   3   72.55   10.47
   5 -10   3   24.40    6.05
   6 -10   3   39.83    7.81
   7 -10   3   72.33   11.09
   8 -10   3   43.60    8.70
   9 -10   3    4.77    3.02
  10 -10   3   13.69    4.98
  11 -10   3   72.55   11.27
  12 -10   3   20.73    6.14
  13 -10   3   12.94    5.08
  14 -10   3    7.11    3.77
  15 -10   3    0.89    2.50
  16 -10   3    8.03    4.51
  18 -11  -3   10.28    4.83
  17 -11  -3    1.11    1.43
  16 -11  -3    2.39    2.17
  15 -11  -3   15.28    5.79
  15 -11  -3   13.34    4.82
  14 -11  -3    1.78    1.75
  13 -11  -3    1.83    2.06
  12 -11  -3    0.89    1.80
  11 -11  -3    0.98    2.00
  10 -11  -3   19.72    6.55
   9 -11  -3   30.45    8.14
   8 -11  -3    7.49    4.31
   7 -11  -3   43.06    9.13
   6 -11  -3   -0.96    2.05
  -5 -11   3   10.17    3.98
   5 -11  -3   11.11    4.71
  -4 -11   3   13.51    4.64
   4 -11  -3   16.21    5.55
   3 -11  -3    3.72    3.52
  -3 -11   3    8.39    3.65
   2 -11  -3  105.30   13.57
  -2 -11   3  111.68   13.83
   1 -11  -3   26.30    6.77
  -1 -11   3   24.17    6.50
   0 -11   3   15.80    5.25
   1 -11   3  126.98   15.14
   2 -11   3   73.47   11.50
   3 -11   3   13.83    5.17
   4 -11   3   11.83    4.71
   5 -11   3   18.36    5.78
   6 -11   3   61.71   10.49
   7 -11   3   -0.62    2.37
   8 -11   3    1.88    1.47
   9 -11   3    0.21    1.74
  10 -11   3   -1.11    1.82
  11 -11   3   15.43    5.65
  12 -11   3    5.77    3.47
  13 -11   3   10.66    4.60
  14 -11   3   -0.30    1.79
  15 -12  -3   13.60    6.08
  14 -12  -3   -1.06    1.90
  13 -12  -3   11.17    5.14
  12 -12  -3   21.96    7.11
  11 -12  -3    4.30    3.39
  10 -12  -3    0.93    1.72
   9 -12  -3   14.80    6.15
   8 -12  -3   28.69    8.37
   7 -12  -3   86.43   13.72
   6 -12  -3   -0.79    1.57
  -5 -12   3    5.49    3.04
   5 -12  -3   -0.23    2.43
  -4 -12   3   11.93    4.49
   4 -12  -3   14.78    5.60
  -3 -12   3    4.90    2.97
   3 -12  -3    3.92    3.11
   2 -12  -3   25.30    7.13
  -2 -12   3   16.41    5.45
  -1 -12   3  138.22   16.49
   0 -12   3    4.11    3.73
   1 -12   3    0.39    1.83
   2 -12   3   43.21    8.90
   3 -12   3   55.71   10.68
   4 -12   3   49.47   10.09
   5 -12   3   10.96    4.78
   6 -12   3   28.32    7.52
   7 -12   3   18.70    6.24
   8 -12   3   23.46    7.72
   9 -12   3   31.76    8.19
  10 -12   3    4.71    3.53
  11 -12   3    4.21    3.67
  12 -12   3   26.27    7.58
  10 -13  -3    0.26    1.06
   9 -13  -3    6.01    3.77
   8 -13  -3    1.88    2.85
   7 -13  -3    3.85    2.23
   6 -13  -3    7.03    4.13
   5 -13  -3    1.14    1.83
  -4 -13   3   38.97    8.49
   4 -13  -3   32.18    8.36
  -3 -13   3    7.99    4.31
   3 -13  -3    4.97    3.61
  -2 -13   3   27.97    7.45
  -1 -13   3   11.90    4.45
   0 -13   3   79.22   15.13
   1 -13   3   61.21   11.40
   2 -13   3    4.45    3.92
   3 -13   3    2.21    2.85
   4 -13   3   12.97    5.18
   5 -13   3   16.89    5.99
   6 -13   3   16.09    6.44
   7 -13   3   16.99    6.72
   8 -13   3    0.06    2.16
  -3 -14   3    7.38    4.12
  -2 -14   3    1.40    2.12
  -1 -14   3   32.59    8.71
   0 -14   3   13.99    5.49
   1 -14   3   -0.34    0.92
   2 -14   3   34.98    9.41
   3 -14   3   49.82   11.01
  27   0  -4    5.08    3.30
  26   0  -4    8.33    3.92
  25   0  -4   32.61    7.37
  24   0  -4   27.14    6.77
  23   0  -4   14.71    3.95
  23   0  -4   14.29    4.99
  22   0  -4   47.30    6.81
  22   0  -4   66.91   10.10
  21   0  -4  123.93   13.66
  21   0  -4  125.70   10.69
  20   0  -4   55.25    9.01
  20   0  -4   41.69    5.85
  19   0  -4    6.67    2.08
  19   0  -4    7.93    3.31
  18   0  -4    3.79    1.56
  18   0  -4    8.13    2.90
  17   0  -4   16.95    3.18
 -17   0   4   16.74    2.18
  17   0  -4   17.33    4.60
 -16   0   4    0.62    0.58
  16   0  -4    1.43    1.04
  16   0  -4    1.77    1.43
  15   0  -4    0.76    0.53
  15   0  -4   -0.61    0.90
 -15   0   4    0.82    0.54
 -14   0   4   32.97    3.53
  14   0  -4   35.22    6.07
  14   0  -4   27.52    3.58
 -13   0   4    0.92    0.70
  13   0  -4   -0.30    0.89
 -13   0   4    0.40    0.98
  13   0  -4    0.14    0.40
  12   0  -4    5.59    1.36
 -12   0   4    7.80    1.79
  12   0  -4    7.63    2.47
 -12   0   4    6.64    2.26
 -11   0   4   13.92    2.42
  11   0  -4   10.39    3.23
  11   0  -4   10.25    1.62
 -11   0   4   11.39    3.22
 -10   0   4   64.78    5.34
 -10   0   4   55.99    6.85
  10   0  -4   66.13    4.10
   9   0  -4  185.61    6.82
   9   0  -4  226.17   13.95
  -9   0   4  226.26   10.54
  -9   0   4  171.06   11.98
  -8   0   4   45.89    4.50
   8   0  -4   45.74    5.94
  -7   0   4   90.35    6.51
   7   0  -4   90.54    8.19
  -6   0   4   94.88    6.65
   6   0  -4   94.13    8.06
   5   0  -4    6.08    2.52
  -5   0   4    3.65    1.93
  -4   0   4  577.51   20.20
  -4   0   4  610.99   22.56
   4   0  -4  652.72   22.70
  -3   0   4   13.64    2.73
   3   0  -4   15.63    3.18
  -3   0   4   10.77    1.39
  -3   0   4   11.07    2.80
   2   0  -4   64.76    5.83
  -2   0   4   82.92    6.36
  -2   0   4   64.09    6.03
  -1   0   4   34.26    4.11
  -1   0   4   37.27    4.59
   1   0  -4   33.61    4.37
   0   0   4  192.18   10.50
   0   0  -4  201.03   10.93
   1   0   4  146.67    8.57
  -1   0  -4  137.59    9.00
  -2   0  -4    6.39    1.95
   2   0   4    6.72    1.67
   3   0   4    7.30    1.68
  -3   0  -4    6.19    1.73
   4   0   4    8.57    1.89
  -4   0  -4   11.37    2.57
  -5   0  -4  372.00   16.46
  -6   0  -4  724.27   25.25
  -7   0  -4   89.65    7.58
  -8   0  -4    0.70    0.92
  -9   0  -4  265.88   14.08
 -10   0  -4  164.43   10.99
 -11   0  -4   53.96    6.15
  12   0   4    1.78    1.70
 -12   0  -4    0.20    0.76
 -13   0  -4   87.32    8.07
  13   0   4   86.15    9.12
  14   0   4   48.33    6.94
 -14   0  -4   37.07    5.22
  15   0   4    2.28    1.05
  16   0   4    7.10    2.89
  17   0   4  152.32   14.05
  18   0   4  228.60   17.74
  18   0   4  212.60   11.19
  19   0   4    7.06    3.28
  19   0   4    6.02    1.75
  20   0   4   13.79    4.62
  21   0   4   -1.05    2.24
  22   0   4   10.28    4.60
  23   0   4    3.33    2.79
  27  -1  -4    0.63    0.72
  27   1  -4    1.03    2.23
  26  -1  -4   11.52    4.58
  26   1  -4   11.17    4.18
  25   1  -4   17.58    6.70
  25  -1  -4    3.49    2.86
  24   1  -4    2.04    2.03
  24  -1  -4    3.91    2.94
  23  -1  -4    3.25    2.79
  23   1  -4    2.05    2.24
  23  -1  -4    1.54    1.72
  22  -1  -4   23.66    6.01
  22   1  -4   29.69    5.53
  22   1  -4   25.81    6.00
  22  -1  -4   33.71    6.04
  21   1  -4    1.03    0.17
  21  -1  -4   -0.23    0.97
  20   1  -4    2.75    2.78
  20  -1  -4    1.50    1.29
  20   1  -4    1.18    1.85
  20  -1  -4    2.27    2.44
 -19  -1   4  140.93    7.23
  19  -1  -4  175.63   15.40
  19  -1  -4  153.93   11.77
  19   1  -4  140.44   13.63
  19   1  -4  191.50   12.04
 -18  -1   4   27.49    3.06
  18   1  -4   29.34    5.91
  18  -1  -4   26.65    4.55
  18  -1  -4   27.30    6.07
  18   1  -4   31.99    4.59
 -17  -1   4   23.10    2.90
  17   1  -4   18.75    4.56
  17  -1  -4   25.45    5.50
  17   1  -4   24.75    3.82
  17  -1  -4   22.95    3.93
  16   1  -4    1.47    0.50
  16   1  -4    0.20    0.15
  16  -1  -4    1.26    0.57
 -16  -1   4    1.71    1.07
  16  -1  -4   -0.60    0.65
  15   1  -4   20.85    4.81
  15  -1  -4   22.72    4.92
  15   1  -4   22.51    3.24
  15  -1  -4   17.74    3.26
 -15  -1   4   22.96    3.13
  14   1  -4    8.07    1.79
 -14  -1   4   11.16    2.18
  14   1  -4    7.55    2.92
  14  -1  -4    9.24    3.01
  14  -1  -4    7.39    1.93
 -13   1   4    9.36    1.88
  13   1  -4    9.17    1.74
  13   1  -4    7.21    2.93
 -13  -1   4   10.83    2.22
  13  -1  -4   11.06    3.34
  13  -1  -4    9.04    1.92
 -13  -1   4   10.63    3.13
 -12   1   4   15.76    2.42
 -12   1   4   16.40    3.99
  12   1  -4   17.20    3.87
  12  -1  -4   13.25    2.33
  12  -1  -4   15.76    3.91
  12   1  -4   16.14    2.16
 -12  -1   4   11.92    3.16
 -12  -1   4   16.78    2.90
  11   1  -4    5.74    1.18
  11   1  -4    8.08    2.93
 -11  -1   4    7.19    1.82
  11  -1  -4    7.10    1.66
 -11   1   4    7.22    1.68
  11  -1  -4    7.03    2.45
 -11  -1   4    8.74    2.92
 -11   1   4    6.38    2.33
  10   1  -4   23.98    4.47
  10  -1  -4   29.04    3.07
  10   1  -4   28.59    2.27
 -10   1   4   26.85    3.25
  10  -1  -4   26.66    4.70
 -10  -1   4   36.47    5.52
 -10   1   4   35.49    5.24
 -10  -1   4   30.11    3.86
   9   1  -4    2.33    1.30
   9  -1  -4   -1.02    1.29
  -9   1   4    1.51    0.95
   9  -1  -4    1.08    0.62
  -9  -1   4    1.39    0.91
  -9  -1   4    1.83    1.78
  -8   1   4    4.05    1.35
   8  -1  -4    1.71    0.72
   8  -1  -4    3.93    2.18
  -8  -1   4    4.07    1.39
  -8   1   4    2.58    0.71
   8   1  -4    5.16    2.31
   7  -1  -4  180.48    7.24
   7  -1  -4  151.80   10.83
  -7   1   4  165.82    8.94
  -7  -1   4  170.68    9.67
   7   1  -4  163.73   11.14
  -7   1   4  174.17    6.52
  -6   1   4  126.39    7.75
   6   1  -4  103.54    8.55
  -6   1   4  131.98    5.52
   6  -1  -4  122.39    9.33
   6  -1  -4  112.75    7.64
  -6  -1   4  143.43    8.68
   5  -1  -4   48.44    5.63
  -5   1   4   34.90    3.91
  -5   1   4   28.82    2.52
   5   1  -4   35.93    4.67
   5  -1  -4   38.83    4.28
  -5  -1   4   36.58    4.29
  -4   1   4   16.71    2.03
  -4   1   4   25.76    3.41
   4   1  -4   20.82    3.47
   4  -1  -4   24.43    3.87
  -4   1   4   27.41    4.08
   4  -1  -4   25.27    3.54
  -4  -1   4   20.90    3.68
  -4  -1   4   27.86    3.68
  -3   1   4    1.28    0.67
  -3   1   4    6.19    2.44
  -3  -1   4    3.26    2.37
  -3  -1   4    7.50    3.20
   3  -1  -4    1.63    1.38
  -3   1   4    7.96    2.78
  -2   1   4 1424.38   36.65
   2  -1  -4 1314.17   36.74
  -2   1   4 1287.50   36.81
  -2  -1   4 1326.05   37.83
  -2  -1   4 1330.29   30.48
  -2  -1   4 1312.55   36.57
   2  -1  -4 1237.88   36.10
  -2   1   4 1285.74   32.92
  -1   1   4   27.55    3.92
  -1  -1   4   24.08    3.78
  -1   1   4   23.72    3.60
   1  -1  -4   25.53    3.77
  -1  -1   4   24.14    2.51
   1  -1  -4   26.98    3.98
   0  -1   4  119.09    6.29
   0  -1  -4  122.15    7.66
   0  -1   4  120.30    8.19
   0   1   4  126.35    7.78
   0  -1  -4  122.34    8.40
   1  -1   4   39.51    3.63
   1  -1   4   31.66    3.92
   1   1   4   38.97    4.09
  -1  -1  -4   40.90    4.73
  -2  -1  -4   21.08    3.40
   2  -1   4   17.84    2.56
   2   1   4   22.78    3.01
   3  -1   4  123.59    7.47
   3   1   4  114.73    7.04
  -4  -1  -4   36.60    4.58
   4  -1   4   30.73    3.72
   4   1   4   30.28    3.26
  -5  -1  -4   32.39    4.44
   5   1   4   33.09    3.29
  -6  -1  -4  310.00   14.99
   6   1   4  308.28   11.38
  -7  -1  -4   25.68    3.99
   7  -1   4   25.14    3.99
   7   1   4   22.26    2.46
  -8  -1  -4    6.27    2.14
   8  -1   4    5.14    1.90
  -9  -1  -4    4.20    1.70
   9  -1   4    3.44    1.51
 -10  -1  -4    0.90    0.60
  10  -1   4    0.77    0.53
  11  -1   4    3.05    1.42
 -11  -1  -4    6.13    2.20
  12  -1   4   19.01    4.19
 -12  -1  -4   26.25    4.38
  13  -1   4   27.19    5.01
 -13  -1  -4   14.83    3.23
 -14  -1  -4   13.98    3.25
  14  -1   4    9.47    3.37
  15  -1   4   16.18    4.43
 -15  -1  -4   11.17    2.88
  15   1   4    9.79    1.65
  16  -1   4   96.57   11.11
  16   1   4   82.73    5.29
  17   1   4   31.43    3.31
  17  -1   4   37.10    6.91
  17   1   4   39.00    6.89
 -17  -1  -4   35.14    5.32
  18  -1   4   53.49    8.77
  18   1   4   60.63    8.88
 -18  -1  -4   52.13    6.61
  19  -1   4   39.99    8.24
  19   1   4   28.57    6.45
  20  -1   4   15.98    5.31
  20   1   4   13.99    4.59
  21  -1   4   10.38    4.02
  21   1   4    3.84    2.74
  22  -1   4   -0.20    1.40
  22   1   4    0.59    1.27
  23   1   4   12.58    4.79
  23  -1   4    8.07    4.24
  27   2  -4    0.69    1.96
  26  -2  -4    2.08    1.71
  26   2  -4    2.23    0.60
  25  -2  -4    4.11    2.67
  25   2  -4    4.18    2.52
  24  -2  -4    5.68    3.45
  24   2  -4    6.17    3.38
  23   2  -4    5.11    2.81
  23  -2  -4    6.47    3.43
  23  -2  -4    5.78    2.41
  22   2  -4    5.15    1.92
  22   2  -4    7.16    3.20
  22  -2  -4    8.07    4.18
  22  -2  -4    3.00    1.73
  21   2  -4    3.10    1.41
  21   2  -4    3.73    2.31
  21  -2  -4    3.81    2.52
  21  -2  -4    2.38    1.68
  20   2  -4    7.78    2.11
  20   2  -4   14.19    4.28
  20  -2  -4   13.50    4.35
 -20  -2   4   10.01    2.03
  20  -2  -4   12.67    3.57
 -19  -2   4    2.87    1.08
  19   2  -4    1.04    0.92
  19   2  -4    1.32    1.62
  19  -2  -4    2.14    1.46
  19  -2  -4    0.23    1.22
  18  -2  -4  101.28    9.64
  18   2  -4  122.06   12.03
  18  -2  -4   98.14   11.41
 -18  -2   4  115.52    7.75
  18   2  -4  118.48    8.79
 -17  -2   4    3.64    1.32
  17   2  -4    3.32    1.54
  17   2  -4    6.06    2.96
  17  -2  -4    4.92    2.61
  17  -2  -4    5.93    2.15
  16  -2  -4   22.59    3.83
  16   2  -4   23.62    3.50
  16   2  -4   25.17    5.21
 -16  -2   4   22.15    3.40
  16  -2  -4   21.60    5.29
  15   2  -4    4.65    1.46
  15   2  -4    4.43    2.23
  15  -2  -4    3.43    1.17
  15  -2  -4    3.02    2.22
  14  -2  -4   40.17    5.01
  14  -2  -4   41.83    6.82
  14   2  -4   47.56    6.80
  14   2  -4   49.49    4.45
  13   2  -4  341.62   12.48
  13  -2  -4  362.94   15.94
 -13  -2   4  363.07   19.82
  13  -2  -4  343.92   19.53
  12   2  -4   71.13    4.50
 -12  -2   4   60.91    7.63
  12  -2  -4   59.46    5.66
 -12   2   4   60.71    5.05
  12   2  -4   65.62    7.70
  12  -2  -4   78.91    8.69
  11   2  -4   41.56    3.09
 -11   2   4   42.06    4.00
  11  -2  -4   49.16    4.89
  11   2  -4   33.41    5.46
  11  -2  -4   44.15    6.36
 -11  -2   4   33.23    5.63
  11   2  -4   43.04    3.50
  10   2  -4    2.57    1.72
  10   2  -4    0.84    0.52
  10  -2  -4    1.20    0.64
  10   2  -4    1.34    0.55
 -10   2   4    0.23    0.57
 -10  -2   4    0.42    1.20
  10  -2  -4    0.50    0.05
   9   2  -4   74.26    3.87
   9   2  -4   79.40    3.44
   9  -2  -4  108.85    6.87
   9   2  -4  105.16    9.01
  -9  -2   4  107.25    9.43
   9  -2  -4   97.99    8.97
   9  -2  -4   96.07    6.71
  -9   2   4   93.16    5.93
  -9   2   4  106.64    9.24
   8  -2  -4   85.09    6.13
   8  -2  -4   87.51    8.18
  -8  -2   4   78.50    7.94
  -8   2   4   79.16    5.50
  -8   2   4   98.50    8.53
   8  -2  -4   93.46    6.68
   8   2  -4   94.96    8.39
   7  -2  -4  245.30   10.70
   7  -2  -4  223.06   10.96
   7  -2  -4  223.48   13.26
   6  -2  -4   72.09    7.10
  -6   2   4   88.00    5.61
   6  -2  -4   67.97    5.25
   6  -2  -4   80.66    6.33
   5  -2  -4   14.70    2.65
  -5   2   4   14.82    2.26
   5  -2  -4   15.99    3.24
  -4  -2   4  120.02    5.01
   4  -2  -4  148.14    8.88
  -4   2   4  137.33    7.72
  -4   2   4  150.74    9.65
  -3   2   4  459.28   16.87
   3  -2  -4  473.70   18.12
  -3  -2   4  468.59   13.59
   3  -2  -4  520.40   19.41
  -3   2   4  524.70   19.19
   2  -2  -4   50.78    5.24
   2  -2  -4   65.58    5.99
  -2   2   4   62.73    5.72
  -2  -2   4   52.32    5.70
  -2   2   4   67.28    5.70
   1  -2  -4   56.02    5.53
  -1  -2   4   40.14    4.94
   1  -2  -4   58.45    5.52
  -1   2   4   60.51    5.37
  -1   2   4   55.99    5.22
   0  -2   4    1.71    0.74
   0  -2  -4    0.26    0.63
   0  -2  -4    0.65    0.85
   0   2   4    0.65    0.28
  -1  -2  -4   62.43    6.08
   1   2   4   59.40    4.94
  -1  -2  -4   62.21    5.26
   1  -2   4   51.96    4.66
  -2  -2  -4  332.20   15.41
  -2  -2  -4  349.33   13.29
   2   2   4  344.31   13.20
  -3  -2  -4 1000.93   30.61
   3   2   4  936.64   25.58
   3  -2   4  938.12   28.59
   4   2   4  409.93   13.80
  -4  -2  -4  469.30   18.81
   4  -2   4  459.75   17.98
  -5  -2  -4  118.85    8.76
   5  -2   4  123.08    8.85
   6  -2   4  308.14   15.30
  -6  -2  -4  311.28   14.91
  -7  -2  -4   39.93    5.15
   7   2   4   34.68    2.63
   8  -2   4  565.64   23.99
   8   2   4  502.84   13.61
   9   2   4    6.75    0.89
  -9  -2  -4   10.75    2.71
   9  -2   4    8.92    2.86
  10  -2   4    5.39    2.64
 -10  -2  -4    1.31    0.91
 -11  -2  -4   12.17    2.98
  11  -2   4   25.48    4.98
  12  -2   4   69.11    8.74
 -12  -2  -4   74.80    7.57
  13  -2   4    6.39    1.94
 -13  -2  -4    4.94    1.76
  13  -2   4    5.82    2.70
 -14  -2  -4   -0.11    0.71
  14  -2   4   -1.29    1.41
  14  -2   4    1.61    0.64
  15  -2   4   88.51   10.72
 -15  -2  -4   94.30    8.87
 -16  -2  -4    2.25    1.55
  16  -2   4    2.77    1.84
  17  -2   4  102.36   12.17
 -17  -2  -4   82.62    8.66
  18  -2   4   97.53   12.31
  19  -2   4    8.60    4.16
  20  -2   4   31.19    7.18
  20   2   4   35.82    7.51
  21  -2   4   32.00    7.60
  21   2   4   26.10    6.37
  22  -2   4   13.19    4.80
  22   2   4   16.64    5.51
  23  -2   4    2.83    3.08
  23   2   4    0.52    1.57
  25  -3  -4   16.80    5.57
  24  -3  -4    8.90    4.00
  24   3  -4    0.74    1.27
  23   3  -4    2.50    2.17
  23  -3  -4    1.08    1.71
  23  -3  -4    1.06    1.48
  22   3  -4    2.92    2.28
  22  -3  -4    3.43    2.61
  22  -3  -4    0.68    1.29
  21  -3  -4   49.74    7.33
  21   3  -4   37.82    7.03
  21  -3  -4   47.01    8.61
  21   3  -4   55.08    6.92
  20   3  -4    1.28    1.50
  20   3  -4    3.29    2.48
  20  -3  -4   -0.48    1.32
  20  -3  -4    0.46    1.61
  19   3  -4    3.45    2.33
  19   3  -4    4.01    1.43
  19  -3  -4    6.31    2.63
  19  -3  -4    3.52    2.05
  18   3  -4   15.16    4.06
  18   3  -4   16.00    3.01
  18  -3  -4   14.75    3.71
  18  -3  -4   16.69    5.08
  17  -3  -4    1.74    1.12
  17   3  -4   -0.19    0.63
  17   3  -4    1.65    1.19
  17  -3  -4   -0.55    1.84
  16   3  -4    4.83    2.10
  16   3  -4    4.60    1.38
  16  -3  -4    2.02    1.54
  16  -3  -4    4.57    2.23
  15   3  -4   21.06    3.00
  15  -3  -4   14.41    3.62
  15   3  -4   25.75    5.13
  15  -3  -4   24.15    4.31
  14  -3  -4   60.15    6.65
 -14   3   4   69.38    6.29
  14   3  -4   86.99    9.33
  14  -3  -4   88.98    9.75
  14   3  -4   65.96    5.84
 -13   3   4   52.71    5.46
  13  -3  -4   51.98    5.98
  13  -3  -4   47.07    7.08
  13   3  -4   51.59    5.04
 -12   3   4   30.79    4.13
  12  -3  -4   33.21    4.63
 -12  -3   4   27.95    5.22
  12  -3  -4   34.34    5.81
  12   3  -4   35.40    3.93
 -11  -3   4  176.30   13.07
  11   3  -4  168.59    8.87
  11  -3  -4  195.16   13.97
  11  -3  -4  177.44    9.40
 -11   3   4  183.67   10.52
  10   3  -4   18.71    2.54
  10  -3  -4   20.36    3.53
  10  -3  -4   27.04    5.09
 -10  -3   4   23.38    4.53
 -10   3   4   23.88    3.45
  10  -3  -4   24.34    3.29
  -9   3   4    8.19    2.01
   9  -3  -4    6.19    2.02
   9   3  -4    4.47    1.17
  -9  -3   4    9.26    2.92
   9  -3  -4    4.63    2.53
   9  -3  -4    5.57    1.69
   8  -3  -4   35.92    4.50
   8  -3  -4   33.44    3.98
   8   3  -4   38.59    3.07
  -8   3   4   38.02    4.37
   8  -3  -4   37.26    5.51
  -8  -3   4   25.65    4.75
   7  -3  -4   13.75    2.75
   7  -3  -4   10.46    2.22
  -7  -3   4   12.92    3.18
   7   3  -4    9.17    1.38
   7  -3  -4   11.27    3.02
  -7   3   4    8.41    1.99
   6  -3  -4  256.02   12.11
  -6   3   4  254.07   12.05
   6  -3  -4  256.86   12.48
   6  -3  -4  256.91   14.20
   5  -3  -4  222.05   11.50
  -5   3   4  225.59   11.41
   5   3  -4  200.41    8.07
   5  -3  -4  231.18   13.12
  -5  -3   4  238.65    8.68
  -4  -3   4  265.06   10.27
  -4   3   4  268.56   13.11
   4  -3  -4  253.73   12.62
   4  -3  -4  271.63   14.02
   4   3  -4  274.12    9.68
  -3   3   4  138.00    9.18
   3   3  -4  114.05    6.16
  -3  -3   4  138.61    7.10
   3  -3  -4  138.68    8.92
   3  -3  -4  136.34    9.22
   2  -3  -4   10.76    2.58
  -2  -3   4   13.38    2.11
  -2   3   4   11.79    2.72
   2   3  -4   10.11    1.85
   2  -3  -4    9.10    2.48
   1  -3  -4   21.11    3.54
  -1  -3   4   17.67    2.63
   1   3  -4   12.32    2.08
  -1   3   4   18.74    3.61
   0  -3  -4  513.45   19.67
   0  -3   4  529.94   18.21
   0  -3  -4  512.52   18.15
   0   3   4  556.77   21.14
  -1   3  -4  486.82   16.24
  -1  -3  -4  453.25   18.50
   1  -3   4  396.31   16.60
  -1  -3  -4  439.65   16.27
   1   3   4  435.78   18.63
   2  -3   4    6.05    1.93
  -2  -3  -4    9.22    2.22
  -2   3  -4    5.42    1.61
  -2  -3  -4    9.39    2.88
   3  -3   4  282.00   14.22
  -3  -3  -4  291.31   11.48
  -4  -3  -4   32.21    4.68
   4  -3   4   33.86    4.74
   5  -3   4   17.00    3.46
  -5  -3  -4   17.19    3.39
   6  -3   4    2.10    1.37
  -6  -3  -4    2.74    1.57
  -7  -3  -4   92.30    8.11
   7  -3   4   66.80    7.26
  -8  -3  -4   51.32    6.12
   8  -3   4   55.15    6.68
  -9  -3  -4    7.03    2.41
   9  -3   4    9.40    2.82
  10  -3   4   33.24    4.76
 -10  -3  -4   42.53    5.67
 -11  -3  -4    9.26    2.76
  11  -3   4    4.34    1.52
  11  -3   4    4.14    1.75
  12  -3   4   11.94    3.68
  12  -3   4   12.26    2.87
 -12  -3  -4   13.74    3.44
  13  -3   4   15.57    4.25
 -13  -3  -4   11.81    3.10
  13  -3   4   13.55    3.00
 -14  -3  -4   23.44    4.42
  14  -3   4   25.62    4.09
  14  -3   4   25.48    5.57
  15  -3   4   14.75    4.48
  15  -3   4    4.81    1.62
  16  -3   4   17.18    3.40
  16  -3   4   19.37    4.93
  17  -3   4    4.40    2.43
  18  -3   4   46.10    8.29
  19  -3   4   25.97    6.66
  20  -3   4    6.20    3.39
  21  -3   4   34.64    8.07
  22  -3   4    2.92    2.79
  25  -4  -4   10.68    4.77
  24  -4  -4    9.87    4.31
  23  -4  -4    4.91    3.66
  23  -4  -4    1.83    1.68
  22  -4  -4    2.32    2.28
  22  -4  -4    2.28    2.42
  21   4  -4    1.45    1.54
  21  -4  -4    5.47    2.29
  21  -4  -4    4.27    3.25
  20   4  -4   11.58    2.86
  20  -4  -4    7.95    3.60
  20  -4  -4   10.18    3.28
  19  -4  -4   15.91    4.26
  19   4  -4   19.80    3.63
  19  -4  -4   23.58    5.86
  18  -4  -4   44.27    6.82
  18  -4  -4   52.97    8.55
  17  -4  -4    6.82    2.50
  17  -4  -4    8.17    3.15
  16  -4  -4   28.00    5.13
 -16   4   4   21.81    3.93
  16  -4  -4   27.52    5.86
  16   4  -4   26.39    4.38
  15  -4  -4    0.89    0.70
 -15   4   4    0.83    0.24
 -14   4   4   37.84    5.21
  14  -4  -4   38.90    5.96
  14  -4  -4   45.83    7.33
  14   4  -4   37.03    4.93
  13   4  -4  136.60    9.40
  13  -4  -4  115.10    9.95
  13  -4  -4  132.40   12.18
  13  -4  -4  117.02    7.42
 -13   4   4  125.14    9.84
  12   4  -4    1.44    1.09
 -12   4   4    0.89    0.06
  12  -4  -4    1.44    1.23
  12  -4  -4    1.32    0.66
  12  -4  -4    2.13    1.66
  11  -4  -4   74.73    5.97
  11   4  -4   68.70    6.04
  11  -4  -4   65.88    7.18
 -11  -4   4   82.11    9.00
  11  -4  -4   79.44    8.92
 -11   4   4   75.15    7.24
  10   4  -4   32.14    3.82
  10  -4  -4   26.34    4.48
  10  -4  -4   26.12    3.51
  10  -4  -4   30.77    5.30
 -10  -4   4   20.59    4.44
 -10   4   4   37.49    4.96
   9  -4  -4   67.02    7.27
   9  -4  -4   72.44    6.09
   9   4  -4   54.62    4.94
  -9  -4   4   90.17    9.27
  -9   4   4   76.64    7.16
   9  -4  -4   75.61    8.29
   8  -4  -4    9.61    2.58
  -8   4   4    8.02    2.22
   8  -4  -4    8.94    2.85
  -8  -4   4    7.27    2.40
   8   4  -4    7.27    1.62
   8  -4  -4    8.36    2.15
   7  -4  -4    1.28    1.12
   7  -4  -4    0.88    0.93
   7   4  -4    0.74    0.58
  -7  -4   4   -0.08    0.87
  -7   4   4    0.06    0.41
   7  -4  -4    2.80    1.63
   6  -4  -4   33.50    4.30
  -6   4   4   36.16    4.95
   6   4  -4   44.53    4.01
  -6  -4   4   36.43    5.48
   6  -4  -4   33.79    5.07
   6  -4  -4   41.98    5.56
  -5   4   4    0.82    0.87
  -5  -4   4    1.09    0.66
   5  -4  -4    2.45    1.50
  -5  -4   4    1.09    1.31
   5  -4  -4    1.18    0.82
   5  -4  -4    0.60    0.95
   5   4  -4    2.12    0.81
   4  -4  -4    4.31    1.81
   4   4  -4    2.20    0.94
   4  -4  -4    3.48    1.55
  -4  -4   4    1.95    0.97
  -4   4   4    3.44    1.68
   4  -4  -4    5.73    2.03
  -3  -4   4   15.48    2.75
   3   4  -4   11.07    2.21
  -3   4   4   13.96    3.12
   3  -4  -4    9.84    2.39
   3  -4  -4   12.00    2.81
   2   4  -4    7.06    1.67
  -2   4   4    7.73    2.41
  -2  -4   4    6.85    1.83
   2  -4  -4    5.32    1.79
   2  -4  -4    6.01    1.81
   1  -4  -4   18.44    3.27
  -1   4   4   16.32    3.64
  -1  -4   4   17.17    2.92
   1  -4  -4   16.71    3.28
   1   4  -4   18.93    2.88
   0   4   4  126.86   10.38
   0  -4   4  145.30    9.14
   0  -4  -4  128.59    9.15
   0  -4  -4  124.95    8.15
   0   4  -4  110.52    7.76
  -1   4  -4   43.17    4.98
  -1  -4  -4   40.34    5.27
   1  -4   4   37.47    4.71
  -1  -4  -4   44.03    4.45
   1   4   4   54.47    6.67
  -2   4  -4  109.77    8.38
  -2  -4  -4  128.58    9.49
   2  -4   4  133.45    9.55
  -2  -4  -4  146.61    7.92
   2   4   4  148.16   11.02
  -3  -4  -4    8.63    1.73
  -3  -4  -4    9.84    2.64
   3  -4   4    8.34    2.09
   4  -4   4    5.23    2.30
  -4  -4  -4    5.15    1.38
  -4  -4  -4    2.10    0.94
   5  -4   4    0.02    1.14
  -5  -4  -4    0.61    0.38
  -5  -4  -4    1.81    1.04
   6  -4   4    0.80    0.63
  -6  -4  -4   -0.30    0.80
  -6   4  -4    1.09    1.26
  -7  -4  -4    9.04    2.56
   7  -4   4   17.37    3.94
   7  -4   4   14.95    3.19
   8  -4   4    4.74    2.42
   8  -4   4    3.60    1.53
  -8  -4  -4    3.49    1.78
   9  -4   4    7.42    2.79
  -9  -4  -4    5.90    2.03
   9  -4   4    6.26    2.16
 -10  -4  -4    3.87    1.85
  10  -4   4    4.47    1.94
  10  -4   4    3.14    1.24
  11  -4   4    8.68    3.22
  11  -4   4    8.76    2.41
 -11  -4  -4    7.79    2.44
  12  -4   4   10.39    2.84
  12  -4   4   14.76    4.03
  13  -4   4   61.94    6.64
  13  -4   4   71.01    9.69
  14  -4   4    2.20    1.75
  14  -4   4   -0.52    0.74
  15  -4   4    1.66    1.50
  15  -4   4    1.43    0.94
  16  -4   4   12.63    4.45
  16  -4   4   12.35    2.88
  17  -4   4   10.46    2.76
  17  -4   4    9.46    4.13
  18  -4   4    1.82    2.04
  19  -4   4   10.71    4.61
  20  -4   4   22.27    6.46
  21  -4   4    2.16    2.41
  22  -4   4   13.16    5.38
  24  -5  -4   57.69   10.64
  23  -5  -4   28.77    6.69
  23  -5  -4   23.63    6.85
  22  -5  -4   10.29    3.87
  22  -5  -4   18.76    5.52
  21  -5  -4    1.85    2.94
  21  -5  -4    1.11    0.95
  20  -5  -4   -0.89    1.50
  20  -5  -4    1.87    1.48
  19  -5  -4   23.92    5.48
  19  -5  -4   42.64    8.03
  18  -5  -4   14.96    4.24
  18  -5  -4   14.33    4.66
  17  -5  -4    1.03    1.92
  17  -5  -4    2.28    2.11
  16  -5  -4   13.33    3.93
 -16   5   4    9.65    3.15
  16  -5  -4   14.79    4.29
  15  -5  -4    1.10    1.06
  15  -5  -4    0.97    0.66
 -15   5   4    0.04    0.55
  15  -5  -4    0.14    1.28
  14  -5  -4  401.34   21.99
  14  -5  -4  448.45   24.53
  14  -5  -4  413.07   15.85
 -14   5   4  396.23   20.64
  13  -5  -4  356.53   14.59
  13   5  -4  308.59   16.41
  13  -5  -4  378.72   20.30
 -13   5   4  349.07   18.36
 -12   5   4   -0.29    1.20
  12   5  -4   -0.59    1.07
  12  -5  -4    0.72    0.82
  12  -5  -4   -1.60    2.25
  12  -5  -4   -0.69    0.65
 -11   5   4   10.47    2.89
  11   5  -4    7.04    1.89
  11  -5  -4   15.01    3.69
  11  -5  -4    9.33    2.23
  11  -5  -4   10.46    3.17
  10  -5  -4   39.22    6.01
  10   5  -4   33.05    4.39
  10  -5  -4   30.44    4.02
 -10   5   4   29.91    4.87
 -10  -5   4   25.74    5.08
  10  -5  -4   36.77    5.90
   9  -5  -4    5.19    2.20
   9   5  -4    3.94    1.46
   9  -5  -4    5.33    1.84
  -9  -5   4    3.38    1.58
   9  -5  -4    2.17    0.92
  -9   5   4    5.22    1.91
   8  -5  -4    0.52    1.09
  -8  -5   4   -0.38    0.16
   8  -5  -4    1.31    0.55
   8  -5  -4    0.73    0.60
  -8   5   4    0.16    0.88
   7  -5  -4    0.71    1.09
   7  -5  -4    0.91    0.95
  -7  -5   4    0.71    1.04
   7   5  -4    0.05    0.18
  -7   5   4    0.95    0.94
   7  -5  -4    1.63    1.31
   6  -5  -4    2.66    1.43
  -6  -5   4    2.18    1.46
  -6   5   4    2.31    1.37
   6   5  -4    1.45    0.91
   6  -5  -4    1.12    1.01
   6  -5  -4    1.28    0.99
   5  -5  -4   11.59    2.63
   5  -5  -4   10.54    2.91
  -5  -5   4    6.50    1.84
  -5   5   4    7.02    2.46
   5  -5  -4   10.84    2.76
  -5  -5   4    6.20    2.22
   5   5  -4    7.43    1.90
  -4  -5   4   16.70    3.16
  -4   5   4   11.85    3.15
   4  -5  -4   14.46    3.04
   4   5  -4   19.03    3.13
   4  -5  -4   15.86    3.30
   4  -5  -4   20.19    4.18
  -3  -5   4  140.41    9.72
  -3   5   4  136.92   11.07
   3  -5  -4  151.59   10.29
   2   5  -4    2.05    1.19
  -2   5   4    3.22    2.20
  -2  -5   4    2.12    1.20
   2  -5  -4    4.69    1.83
  -1   5   4   29.10    5.50
  -1  -5   4   42.36    5.26
   1  -5  -4   29.86    4.27
   1   5  -4   37.04    4.77
   0   5   4  252.79   15.99
   0  -5   4  240.75   13.20
   0  -5  -4  233.31   11.96
   0   5  -4  201.78   11.96
   1   5   4    7.96    3.20
  -1   5  -4    8.23    2.22
   1  -5   4    5.36    1.98
  -1  -5  -4    8.40    2.27
  -2  -5  -4   58.26    5.18
   2   5   4   64.17    8.12
   3  -5   4  291.53   16.22
  -3  -5  -4  317.22   12.80
   4   5   4    7.66    2.98
  -4   5  -4   12.01    3.11
  -4  -5  -4   10.01    1.93
   4  -5   4   11.37    3.26
  -5   5  -4   40.94    5.65
  -5  -5  -4   41.04    3.44
   5  -5   4   56.91    7.03
   5   5   4   47.80    7.00
  -6  -5  -4    2.44    0.65
  -6   5  -4    2.39    1.31
   7  -5   4    8.86    2.92
  -7   5  -4   12.69    3.14
   8  -5   4   26.88    5.34
  -8   5  -4   20.77    4.14
   9  -5   4   28.56    5.79
   9  -5   4   31.35    5.04
  10  -5   4    2.24    1.69
  10  -5   4    2.79    1.51
  11  -5   4    1.37    1.56
  11  -5   4    1.69    0.99
  12  -5   4   37.70    6.82
  12  -5   4   32.77    5.07
  13  -5   4  206.64   17.06
  13  -5   4  232.89   14.00
  14  -5   4    3.76    2.34
  14  -5   4    3.80    1.93
  15  -5   4   14.10    4.38
  15  -5   4    6.24    2.16
  16  -5   4   -0.67    1.19
  16  -5   4    1.66    1.50
  17  -5   4   -0.46    1.01
  17  -5   4    0.95    1.90
  18  -5   4    5.75    3.07
  18  -5   4    3.53    1.68
  19  -5   4   23.34    6.43
  20  -5   4    6.67    3.59
  21  -5   4   10.73    4.98
  23  -6  -4    0.79    0.66
  23  -6  -4    5.82    4.17
  22  -6  -4   16.25    5.66
  22  -6  -4   14.58    4.80
  21  -6  -4    5.42    2.77
  21  -6  -4    5.23    3.33
  20  -6  -4    6.54    3.20
  20  -6  -4   13.35    4.90
  19  -6  -4    9.77    3.92
  19  -6  -4    8.80    3.54
  18  -6  -4   53.56    8.58
  18  -6  -4   31.67    7.25
  17  -6  -4   55.76    8.66
  17  -6  -4   58.30    9.20
  16   6  -4   21.78    4.79
  16  -6  -4   32.79    6.42
  16  -6  -4   38.11    7.29
  15  -6  -4    8.23    2.99
  15  -6  -4   11.48    3.66
  15  -6  -4    5.77    1.62
  14  -6  -4   21.27    3.21
  14  -6  -4   23.40    5.16
  14  -6  -4   19.53    5.21
  13  -6  -4   53.31    7.68
  13  -6  -4   37.81    4.52
  13  -6  -4   51.25    8.01
 -13   6   4   43.90    6.72
  12  -6  -4   85.58    9.79
  12  -6  -4   92.18    7.41
  12  -6  -4   92.17   10.36
 -12   6   4   93.70    9.82
  11  -6  -4  212.18   15.56
  11   6  -4  220.75   13.32
  11  -6  -4  165.36   10.50
 -11   6   4  163.04   12.98
  11  -6  -4  203.95   15.23
  10  -6  -4   54.88    7.78
  10   6  -4   40.36    5.39
  10  -6  -4   37.19    4.83
 -10   6   4   57.78    7.48
  10  -6  -4   45.36    7.02
   9  -6  -4   62.38    8.07
   9   6  -4   55.26    6.26
   9  -6  -4   57.42    5.95
  -9   6   4   60.27    7.70
   9  -6  -4   54.54    7.33
   8  -6  -4   12.47    3.55
   8   6  -4   16.24    3.24
  -8   6   4   10.60    3.25
   8  -6  -4   10.27    3.15
   8  -6  -4    9.50    2.50
   7  -6  -4   13.88    3.91
   7   6  -4    9.72    2.56
  -7  -6   4    6.38    2.24
  -7   6   4    8.75    2.73
   7  -6  -4    8.28    2.38
  -6  -6   4    0.75    1.06
   6   6  -4    1.48    1.08
   6  -6  -4   -0.38    1.43
  -6  -6   4    1.13    1.06
  -6   6   4    0.99    1.12
   6  -6  -4   -0.67    1.17
   5  -6  -4   16.21    3.97
  -5  -6   4   15.43    3.33
  -5   6   4   13.43    3.42
   5   6  -4   18.04    3.38
   5  -6  -4   11.20    2.99
   4   6  -4    9.30    2.52
   4  -6  -4    6.17    2.36
  -4  -6   4    8.37    2.54
  -4   6   4    8.29    2.92
   4  -6  -4    7.75    2.44
   3  -6  -4    7.20    2.47
  -3  -6   4    7.99    2.55
  -3   6   4    5.99    2.48
   3  -6  -4    5.43    2.00
   3   6  -4    7.11    2.48
  -2  -6   4    7.38    2.65
  -2   6   4    4.53    2.39
   2  -6  -4    6.85    2.05
  -1   6   4   -1.38    1.21
  -1  -6   4   -0.68    1.14
   1  -6  -4    2.14    1.37
   0   6   4   36.31    6.41
   0  -6   4   44.91    6.07
   0  -6  -4   32.36    4.42
   1   6   4   17.06    5.20
   1  -6   4    7.85    2.87
  -1  -6  -4   16.37    3.41
  -2  -6  -4  481.16   17.89
  -2   6  -4  493.54   21.79
   3   6   4    7.12    3.75
  -3   6  -4    3.95    2.12
   3  -6   4    7.63    3.07
  -3  -6  -4    6.33    2.01
  -4  -6  -4  157.51    8.37
  -4   6  -4  189.74   13.12
   4   6   4  179.90   14.84
  -5  -6  -4    6.86    1.59
  -5   6  -4   12.49    3.51
   5  -6   4   10.31    3.13
  -6   6  -4    0.45    0.28
  -6  -6  -4    0.37    0.42
  -7  -6  -4    2.71    0.60
   7  -6   4    3.25    1.70
   8  -6   4    8.46    3.01
   9  -6   4   32.07    6.45
  10  -6   4   44.60    7.39
  11  -6   4   79.52   10.49
  11  -6   4  113.75    9.96
  12  -6   4   64.44    9.51
  12  -6   4   55.80    6.95
  13  -6   4   25.79    6.23
  13  -6   4   31.97    5.12
  14  -6   4   45.99    8.51
  14  -6   4   56.55    6.79
  15  -6   4    2.49    1.75
  15  -6   4    3.29    1.68
  16  -6   4   11.80    4.42
  16  -6   4   11.77    3.07
  17  -6   4    0.82    1.32
  17  -6   4    0.59    1.08
  18  -6   4    9.34    4.20
  19  -6   4   14.04    5.36
  20  -6   4    4.36    3.96
  23  -7  -4    8.53    3.94
  22  -7  -4   -0.02    1.69
  21  -7  -4    2.41    2.19
  21  -7  -4   -0.53    0.18
  20  -7  -4    7.75    3.43
  20  -7  -4   17.56    5.77
  19  -7  -4    0.79    1.62
  19  -7  -4    4.88    2.84
  18  -7  -4    1.57    0.91
  18  -7  -4    2.22    2.08
  17  -7  -4   58.75    9.17
  17  -7  -4   65.33    9.92
  16  -7  -4    1.05    1.33
  16  -7  -4    3.67    2.66
  15   7  -4   -0.48    0.49
  15  -7  -4    0.93    0.72
  15  -7  -4   -0.76    1.41
  14   7  -4    0.56    0.64
  14  -7  -4    0.31    1.03
  14  -7  -4   -0.41    0.69
  13   7  -4   76.54    8.60
  13  -7  -4   71.06    6.66
  13  -7  -4   88.66   10.78
  13  -7  -4   80.39   10.11
  12  -7  -4   76.90    9.90
  12   7  -4   61.24    7.61
  12  -7  -4   54.05    5.90
  12  -7  -4   66.02    8.97
  11  -7  -4   -0.48    0.67
  11  -7  -4    0.09    0.33
  10  -7  -4    0.60    0.64
  10  -7  -4    1.18    1.10
  10  -7  -4    1.60    0.27
   9  -7  -4   10.08    3.52
   9  -7  -4    6.60    1.85
  -9   7   4    7.97    3.09
   8  -7  -4    8.73    3.14
  -8   7   4    5.32    2.36
   8  -7  -4    6.87    2.50
   7  -7  -4    3.31    1.59
  -7   7   4    5.79    2.53
   7  -7  -4    5.12    2.32
  -6   7   4   32.56    6.03
   6  -7  -4   33.41    5.46
  -6  -7   4   29.66    4.92
   6  -7  -4   38.24    6.84
   5  -7  -4   10.54    3.45
  -5  -7   4    8.04    2.75
  -5   7   4    4.82    2.64
   5  -7  -4    5.89    2.33
   4  -7  -4   20.56    4.80
  -4  -7   4   23.04    4.64
  -4   7   4   17.74    4.47
   4  -7  -4   15.85    3.71
   3  -7  -4    3.00    1.35
  -3  -7   4    2.00    0.73
  -3   7   4    5.72    3.01
   3  -7  -4    3.32    1.39
   2   7  -4    5.27    2.14
  -2  -7   4    0.40    0.97
  -2   7   4    1.77    1.73
   2  -7  -4    3.49    1.43
   1   7  -4    3.39    1.95
  -1  -7   4    4.77    1.84
  -1   7   4    3.18    1.48
   1  -7  -4    2.67    1.25
   0   7  -4    1.06    0.44
   0  -7   4   -0.42    0.66
   0  -7  -4    0.77    0.57
  -1   7  -4    3.40    1.93
   1  -7   4    5.84    2.58
  -1  -7  -4    7.77    2.74
   2  -7   4  299.30   18.44
  -2  -7  -4  326.48   14.76
   3  -7   4   65.96    8.21
  -3  -7  -4   48.16    4.96
  -3   7  -4   49.19    6.95
   4  -7   4   38.62    6.31
  -4  -7  -4   38.95    4.16
  -4   7  -4   33.71    5.70
   5  -7   4   11.02    3.38
  -5  -7  -4   13.06    2.28
   6  -7   4   50.15    7.55
  -6  -7  -4   42.13    3.79
  -7  -7  -4    8.65    1.45
   7  -7   4   11.27    3.64
   8  -7   4   13.77    3.99
   9  -7   4   96.72   11.28
  10  -7   4    3.97    2.89
  11  -7   4    9.48    3.57
  12  -7   4  106.12   12.79
  12  -7   4   63.64    7.98
  13  -7   4   11.61    3.50
  13  -7   4   11.99    4.55
  14  -7   4  112.79   13.77
  14  -7   4   82.73    8.90
  15  -7   4   -2.53    2.27
  15  -7   4    3.59    2.20
  16  -7   4   -0.53    1.31
  16  -7   4   -0.78    1.01
  17  -7   4   11.21    3.15
  17  -7   4   10.99    4.54
  18  -7   4    2.16    2.55
  19  -7   4    6.76    3.61
  23  -8  -4    1.46    1.82
  22  -8  -4    2.10    2.14
  21  -8  -4    5.57    3.06
  20  -8  -4   18.88    5.82
  20  -8  -4   18.89    5.94
  19  -8  -4    1.14    1.62
  19  -8  -4   -0.56    2.68
  18  -8  -4   43.82    8.51
  18  -8  -4   41.98    8.23
  17  -8  -4    0.22    0.34
  17  -8  -4    0.10    1.20
  16  -8  -4   15.58    5.14
  16  -8  -4    8.91    4.23
  15  -8  -4    1.25    1.36
  15  -8  -4   -1.06    1.24
  14  -8  -4   17.56    5.08
  14  -8  -4   18.74    5.07
  13  -8  -4   30.85    6.84
  13  -8  -4   30.22    6.31
  13   8  -4   32.69    5.92
  12  -8  -4    6.70    3.59
  12  -8  -4    1.31    0.94
  12   8  -4    5.08    2.70
  12  -8  -4    1.87    1.20
  11  -8  -4    5.48    2.73
  11   8  -4    1.64    1.07
  11  -8  -4    6.63    2.95
  10  -8  -4    9.84    4.05
  10   8  -4    6.13    2.44
  10  -8  -4   10.81    3.64
   9  -8  -4    5.96    2.90
   9   8  -4    3.40    1.81
   9  -8  -4    1.57    1.62
   8  -8  -4   57.22    9.09
   8   8  -4   49.99    7.08
   8  -8  -4   52.14    7.48
   7  -8  -4   29.86    6.38
   7   8  -4   32.79    5.62
   7  -8  -4   27.89    5.42
   6   8  -4   32.89    5.57
   6  -8  -4   30.42    5.52
  -6  -8   4   38.34    6.04
   6  -8  -4   37.95    7.23
  -5  -8   4   10.43    3.36
   5  -8  -4   14.51    4.49
   5   8  -4    8.58    2.88
   5  -8  -4   11.12    3.18
   4  -8  -4    3.90    2.66
  -4  -8   4    2.47    2.50
   4   8  -4    2.60    2.09
   4  -8  -4    2.69    1.91
  -3  -8   4  166.13   13.90
   3   8  -4  157.31   12.92
   3  -8  -4  142.91   11.37
   3  -8  -4  159.90   14.35
   2   8  -4    5.23    2.55
  -2  -8   4    4.23    2.17
   2  -8  -4    2.84    1.80
   1   8  -4    0.67    1.41
  -1  -8   4   -1.60    2.01
   1  -8  -4    0.92    1.10
   0   8  -4   11.17    3.40
   0  -8   4   16.06    4.44
   0  -8  -4   13.39    3.00
  -1   8  -4   19.94    4.65
   1  -8   4   12.61    3.50
  -1  -8  -4   10.32    2.51
   2  -8   4    1.19    0.95
  -2  -8  -4    0.08    0.60
   3  -8   4    0.98    1.48
  -3  -8  -4   -0.66    1.21
   4  -8   4   27.53    5.96
  -4  -8  -4   10.54    2.45
   5  -8   4   75.49    9.57
  -5  -8  -4   53.77    5.03
   6  -8   4   32.03    6.81
  -6  -8  -4   36.23    3.85
   7  -8   4   42.75    7.63
  -7  -8  -4   32.26    3.29
   8  -8   4   55.94    8.80
  -8  -8  -4   36.64    2.91
   9  -8   4    4.13    2.98
  10  -8   4   12.21    4.08
  11  -8   4   10.43    4.10
  12  -8   4   33.23    7.21
  13  -8   4   15.66    5.43
  14  -8   4   15.25    5.44
  14  -8   4   11.82    3.47
  15  -8   4   52.12   10.05
  15  -8   4   39.95    6.23
  16  -8   4    4.24    2.44
  16  -8   4    1.67    2.27
  17  -8   4   -1.67    2.58
  18  -8   4    0.13    1.60
  22  -9  -4    7.57    3.91
  21  -9  -4   -1.55    2.59
  20  -9  -4    7.03    3.90
  19  -9  -4   37.12    8.23
  18  -9  -4    7.49    3.89
  18  -9  -4    7.85    3.42
  17  -9  -4   15.20    5.21
  17  -9  -4   11.80    4.41
  16  -9  -4   61.20   10.40
  16  -9  -4   58.21    9.82
  15  -9  -4   -0.61    2.15
  15  -9  -4    2.59    1.76
  14  -9  -4    2.64    1.79
  14  -9  -4    1.81    0.10
  13  -9  -4    7.38    3.79
  13  -9  -4    1.50    1.54
  12  -9  -4    3.69    2.85
  12  -9  -4    1.61    1.13
  11  -9  -4    6.79    3.07
  11  -9  -4    5.42    2.58
  10  -9  -4   38.89    7.98
  10  -9  -4   30.44    6.32
   9  -9  -4   19.89    5.53
   9  -9  -4   16.82    4.44
   8  -9  -4  155.68   15.90
   8   9  -4  145.12   13.39
   8  -9  -4  149.89   13.44
   7  -9  -4    6.22    3.61
   7  -9  -4    1.55    1.97
   7   9  -4    1.05    1.35
  -6  -9   4   28.46    5.71
   6  -9  -4   28.42    6.65
   6   9  -4   21.77    4.90
   6  -9  -4   23.25    4.95
   5   9  -4   91.76   10.09
  -5  -9   4   71.48    9.38
   5  -9  -4   73.67   10.50
   4  -9  -4   34.61    7.14
  -4  -9   4   53.81    8.10
  -3  -9   4   41.28    7.27
   3  -9  -4   30.60    6.79
  -2  -9   4    4.70    2.43
  -1  -9   4    8.77    3.60
   0  -9   4    3.15    1.73
   1  -9   4   22.64    5.71
   2  -9   4  127.40   13.29
  -2  -9  -4  176.90   11.50
   3  -9   4   91.90   11.36
  -3  -9  -4   76.29    7.12
   4  -9   4    8.72    3.73
  -4  -9  -4    8.73    2.14
   5  -9   4    1.59    1.91
  -5  -9  -4    2.90    1.32
   6  -9   4   11.25    3.97
  -6  -9  -4    8.27    1.97
   7  -9   4   18.26    5.15
  -7  -9  -4   21.42    2.96
   8  -9   4    0.75    0.98
  -8  -9  -4    1.22    0.66
   9  -9   4   41.41    8.16
  10  -9   4   54.19    9.57
  11  -9   4    1.86    1.47
  12  -9   4   16.63    5.47
  13  -9   4   14.16    5.13
  14  -9   4    0.86    2.10
  15  -9   4   10.68    3.34
  15  -9   4   12.43    4.97
  16  -9   4    3.36    2.58
  17  -9   4    2.61    2.26
  20 -10  -4   -0.58    2.18
  19 -10  -4    5.89    3.68
  18 -10  -4   -0.94    2.12
  17 -10  -4   -0.88    1.85
  17 -10  -4    0.21    2.85
  16 -10  -4   -1.29    2.07
  16 -10  -4    0.02    0.77
  15 -10  -4    6.22    3.76
  15 -10  -4    5.95    3.51
  14 -10  -4    7.64    4.12
  14 -10  -4   12.85    4.33
  13 -10  -4   10.56    4.65
  13 -10  -4    9.07    3.79
  12 -10  -4   19.56    6.24
  12 -10  -4   16.43    4.80
  11 -10  -4    2.43    2.31
  11 -10  -4   -0.29    1.43
  10 -10  -4   -0.95    0.80
  10 -10  -4   -0.84    0.42
   9 -10  -4    3.87    2.80
   9 -10  -4    2.32    1.74
   8 -10  -4   48.19    7.83
   8 -10  -4   55.17    9.87
   7 -10  -4    1.23    1.31
  -6 -10   4    7.67    3.51
   6 -10  -4   15.44    4.80
  -5 -10   4    6.50    2.74
   5 -10  -4    8.35    4.04
   4 -10  -4    9.27    4.19
  -4 -10   4   10.36    3.58
   3 -10  -4   -0.23    1.09
  -3 -10   4    1.12    1.77
  -2 -10   4   -1.22    1.56
  -1 -10   4   11.72    4.40
   0 -10   4   37.91    7.78
   1 -10   4    9.85    4.12
   2 -10   4  196.20   17.66
   3 -10   4    7.20    3.54
   4 -10   4    6.64    2.81
  -4 -10  -4    9.84    2.54
   5 -10   4   -1.43    1.53
  -5 -10  -4    0.60    0.53
  -6 -10  -4   -0.73    1.17
   6 -10   4    2.83    2.43
   7 -10   4   -0.01    1.92
  -7 -10  -4   -0.44    0.70
   8 -10   4    0.96    1.58
   9 -10   4   28.53    7.20
  10 -10   4   10.80    4.52
  11 -10   4    0.73    1.31
  12 -10   4    2.87    3.73
  13 -10   4    7.24    3.93
  14 -10   4    2.07    2.79
  15 -10   4   23.62    5.52
  15 -10   4   12.41    5.23
  18 -11  -4    1.12    1.54
  17 -11  -4   -1.32    1.78
  16 -11  -4   19.17    6.51
  15 -11  -4   30.81    8.22
  15 -11  -4   27.52    7.14
  14 -11  -4    9.28    4.58
  14 -11  -4   12.09    4.56
  13 -11  -4   -0.61    2.63
  13 -11  -4   -0.86    1.95
  12 -11  -4    1.48    1.77
  12 -11  -4   -0.13    1.23
  11 -11  -4    5.58    3.03
  11 -11  -4    2.26    1.18
  10 -11  -4   -4.05    3.20
  10 -11  -4   -1.93    2.11
   9 -11  -4   14.72    5.33
   9 -11  -4   18.48    5.38
   8 -11  -4   23.23    6.56
   7 -11  -4    1.10    1.63
   6 -11  -4    1.15    1.17
  -5 -11   4   11.39    4.10
   5 -11  -4   11.18    4.42
   4 -11  -4   24.90    6.75
  -4 -11   4   45.42    8.22
  -3 -11   4   22.71    6.15
  -2 -11   4    2.96    2.67
  -1 -11   4   -1.57    1.83
   0 -11   4   45.03    9.04
   1 -11   4   14.81    4.83
   2 -11   4    7.67    3.66
   3 -11   4    0.29    1.66
   4 -11   4    2.91    2.55
   5 -11   4    6.22    3.69
  -5 -11  -4    4.40    1.70
   6 -11   4    3.18    1.83
   7 -11   4    4.20    3.13
   8 -11   4    2.38    2.54
   9 -11   4    0.78    1.68
  10 -11   4    4.93    3.25
  11 -11   4   13.74    5.48
  12 -11   4    2.94    1.94
  13 -11   4    8.43    3.91
  15 -12  -4    4.19    2.78
  14 -12  -4    0.48    1.29
  13 -12  -4   -1.03    1.01
  12 -12  -4    8.64    4.65
  12 -12  -4   10.16    4.28
  11 -12  -4   10.62    4.62
  11 -12  -4    6.54    3.41
  10 -12  -4    0.30    0.30
  10 -12  -4   -0.43    1.89
   9 -12  -4    5.52    3.52
   9 -12  -4   -0.12    1.16
   8 -12  -4    3.98    3.50
   7 -12  -4    8.41    4.38
   6 -12  -4    3.48    3.04
  -5 -12   4    1.82    1.03
   5 -12  -4    3.95    2.98
   4 -12  -4   -0.23    1.01
  -4 -12   4    3.02    2.06
  -3 -12   4    1.24    2.56
  -2 -12   4    6.41    3.29
  -1 -12   4    0.13    1.03
   0 -12   4    0.49    2.02
   1 -12   4   13.05    4.79
   2 -12   4    6.92    3.73
   3 -12   4    0.45    1.50
   4 -12   4    1.54    1.44
   5 -12   4    0.15    0.72
   6 -12   4    5.37    4.05
   7 -12   4    1.70    1.97
   8 -12   4    4.66    3.84
   9 -12   4   -1.77    2.33
  10 -12   4   11.60    5.52
  10 -13  -4    3.21    2.63
   9 -13  -4   27.48    8.06
   9 -13  -4   12.69    4.56
   8 -13  -4    1.61    3.08
   7 -13  -4    1.85    3.86
   6 -13  -4   -0.40    0.91
   5 -13  -4    8.70    4.33
  -4 -13   4    0.38    0.75
  -3 -13   4   27.85    7.40
  -2 -13   4   12.12    5.16
  -1 -13   4    1.26    2.35
   0 -13   4    4.39    2.77
   1 -13   4    2.01    1.84
   2 -13   4   19.36    6.49
   3 -13   4    3.40    3.40
   4 -13   4   13.30    5.50
   5 -13   4   14.45    5.40
   6 -13   4    5.54    3.10
   7 -13   4    3.86    2.29
  -4 -14   4   43.17    9.60
  -3 -14   4    3.01    3.05
  -2 -14   4    0.71    2.40
  -1 -14   4   -2.58    3.49
   0 -14   4    5.07    3.17
   1 -14   4    1.26    2.54
   2 -14   4    6.82    3.99
  26   0  -5    1.15    1.70
  25   0  -5    2.65    2.00
  24   0  -5    1.66    2.09
  23   0  -5    0.18    1.11
  22   0  -5    2.40    2.39
  21   0  -5   -0.94    0.88
  20   0  -5    6.35    3.37
  20   0  -5    0.50    0.69
  19   0  -5    0.84    0.25
  19   0  -5    0.81    0.87
 -18   0   5    0.00    0.21
  18   0  -5    1.88    2.37
  18   0  -5    1.60    0.83
 -17   0   5    0.69    0.84
  17   0  -5    0.70    1.23
  17   0  -5    0.54    0.47
 -16   0   5    0.69    0.92
  16   0  -5    2.71    2.21
  16   0  -5    0.84    0.72
  15   0  -5   -0.23    1.20
  15   0  -5    0.01    0.48
 -15   0   5    0.05    0.61
  14   0  -5    0.37    0.38
  14   0  -5   -1.38    1.46
 -14   0   5   -0.10    0.46
  13   0  -5   -0.08    0.24
 -13   0   5    0.00    0.16
  13   0  -5    0.60    0.81
 -12   0   5    0.67    0.58
  12   0  -5    0.21    0.25
  12   0  -5   -0.52    0.66
 -11   0   5   -0.49    0.69
  11   0  -5    0.63    0.54
 -10   0   5    0.36    0.85
 -10   0   5    0.16    0.31
  -9   0   5    0.66    0.55
   9   0  -5    0.50    0.71
  -9   0   5    0.80    1.19
  -8   0   5    0.43    0.56
   8   0  -5    0.57    0.37
  -8   0   5    2.17    1.72
   7   0  -5   -1.33    1.49
  -7   0   5    0.11    0.52
  -7   0   5   -0.22    0.32
  -6   0   5   -1.02    1.23
   6   0  -5   -0.32    0.91
  -6   0   5   -0.55    1.37
  -5   0   5    0.26    0.66
  -5   0   5   -0.70    0.74
   4   0  -5   -0.65    0.93
  -4   0   5    0.46    0.33
  -4   0   5    0.12    0.85
  -4   0   5    0.03    0.22
   3   0  -5    0.04    0.14
  -3   0   5   -0.17    0.59
  -2   0   5    1.08    0.75
  -1   0   5    0.11    0.37
   0   0  -5   -0.01    1.02
   0   0   5    0.16    0.69
  -1   0  -5   -0.36    0.58
   1   0   5    0.33    0.49
   2   0   5    0.14    0.61
  -2   0  -5   -0.21    0.34
   3   0   5    1.39    1.00
  -3   0  -5    0.04    1.10
   3   0   5    0.21    0.96
   4   0   5    0.28    0.62
   4   0   5    0.87    1.06
  -4   0  -5    0.47    0.55
  -5   0  -5   -0.94    1.07
   5   0   5   -0.85    1.01
   5   0   5   -0.48    0.35
   6   0   5    0.07    0.61
  -6   0  -5   -0.09    0.65
   6   0   5    0.32    0.64
   7   0   5    1.04    0.99
  -7   0  -5    1.00    1.42
  -8   0  -5    0.51    0.89
   8   0   5   -0.92    1.05
   9   0   5    0.17    0.44
  -9   0  -5   -0.16    0.39
 -10   0  -5   -0.97    1.31
 -11   0  -5   -1.17    0.71
  11   0   5    0.64    0.54
  12   0   5    1.07    0.95
 -12   0  -5    0.42    0.54
 -13   0  -5   -0.61    0.57
  13   0   5    1.31    1.70
  14   0   5    0.91    0.71
  15   0   5    0.53    1.54
  16   0   5    0.49    1.24
  17   0   5    2.58    0.80
  18   0   5    2.80    2.93
  19   0   5   -0.45    1.76
  20   0   5   -0.91    2.36
  21   0   5    1.28    2.44
  22   0   5   -1.26    1.56
  26   1  -5    6.33    3.51
  25   1  -5   -3.20    2.42
  25  -1  -5    0.65    0.82
  24   1  -5    0.33    0.80
  24  -1  -5    3.57    2.74
  23   1  -5    1.09    2.19
  23  -1  -5   -0.04    1.38
  22   1  -5    9.27    3.96
  22  -1  -5   13.08    4.76
  21   1  -5    5.90    2.30
  21  -1  -5   10.84    4.22
  20   1  -5    9.64    4.35
  20  -1  -5    6.37    3.25
  20  -1  -5   12.95    3.20
  19   1  -5   11.07    4.31
  19  -1  -5   16.16    5.11
 -19  -1   5   13.55    2.48
  19  -1  -5   12.77    3.05
  19   1  -5   14.12    2.82
 -18  -1   5  127.64    8.28
  18   1  -5  132.80   13.47
  18  -1  -5  129.68    9.41
  18   1  -5  128.40    8.46
  18  -1  -5  125.47   13.83
 -17  -1   5    0.26    0.49
  17   1  -5   -0.14    1.31
  17  -1  -5    0.79    0.95
  17  -1  -5    1.82    1.92
  17   1  -5    1.60    0.74
 -16  -1   5    3.29    1.30
  16  -1  -5    2.64    1.29
  16   1  -5    5.53    2.88
  16  -1  -5    2.29    1.75
  16   1  -5    2.63    0.98
 -15  -1   5    9.86    2.27
  15  -1  -5    6.35    3.04
  15   1  -5    7.36    3.44
  15   1  -5    5.69    1.33
  15  -1  -5    5.90    1.75
 -14  -1   5   10.78    2.42
  14   1  -5    7.48    2.75
  14  -1  -5   10.42    3.37
  14   1  -5    6.79    1.26
  14  -1  -5    9.29    2.03
 -14   1   5   10.33    2.14
  13  -1  -5   27.69    3.22
  13   1  -5   15.25    1.64
 -13   1   5   34.71    4.11
  13  -1  -5   35.56    6.22
  13   1  -5   27.00    5.54
 -13  -1   5   27.08    3.97
  12  -1  -5   17.51    2.41
  12   1  -5   17.85    4.19
  12  -1  -5   13.16    3.78
 -12   1   5   12.83    2.57
 -12  -1   5   23.03    3.67
  11  -1  -5    0.29    0.41
  11   1  -5   -0.30    1.14
 -11   1   5    1.09    0.91
 -11  -1   5    0.86    0.75
  11  -1  -5    0.38    0.60
 -10   1   5  107.54    7.73
  10   1  -5  113.54   10.49
  10  -1  -5   96.23    9.98
 -10  -1   5  113.17   10.63
 -10   1   5   99.14    9.86
 -10  -1   5   91.54    7.60
  10  -1  -5   91.58    4.95
  -9   1   5   43.82    4.88
   9  -1  -5   41.16    6.23
   9   1  -5   34.03    5.53
  -9  -1   5   30.79    5.34
  -9   1   5   50.17    6.58
  -9  -1   5   37.96    4.81
  -8   1   5    5.60    1.75
   8   1  -5    2.61    1.79
   8  -1  -5    3.19    1.84
  -8  -1   5    3.84    2.06
  -8  -1   5    3.32    1.38
  -8   1   5    3.24    0.65
  -8   1   5    4.57    2.13
  -7   1   5  181.31   10.49
   7  -1  -5  192.98   13.20
  -7  -1   5  168.03   12.30
  -7   1   5  208.66   13.23
  -7   1   5  154.43    5.87
   7   1  -5  178.17   12.46
  -7  -1   5  164.67   10.48
  -6   1   5   11.55    2.65
   6   1  -5   12.77    3.44
  -6   1   5    7.32    1.18
   6  -1  -5   10.84    3.31
  -6  -1   5   14.30    3.63
  -6  -1   5   11.27    2.81
  -6   1   5   16.23    3.78
  -5   1   5  181.43    7.70
  -5   1   5  217.17   11.72
   5  -1  -5  210.43   13.15
  -5  -1   5  218.76   13.75
  -5   1   5  239.53   13.85
   5  -1  -5  204.63   12.02
  -5  -1   5  199.56   11.61
  -4   1   5  214.33    9.03
  -4   1   5  177.41   10.86
   4  -1  -5  202.00   12.56
  -4  -1   5  189.46   12.77
   4  -1  -5  206.49   12.03
  -3   1   5   56.69    6.69
   3  -1  -5   69.52    7.02
  -3  -1   5   32.27    2.66
   3  -1  -5   42.56    5.35
  -3  -1   5   58.81    6.69
  -3   1   5   52.27    4.74
  -2   1   5  991.79   31.93
   2  -1  -5 1062.44   33.15
  -2  -1   5 1012.54   26.29
   2  -1  -5 1154.30   34.52
  -2   1   5 1099.27   29.34
  -2  -1   5 1085.88   33.62
  -1  -1   5    4.48    2.66
   1  -1  -5    8.70    2.76
  -1  -1   5    8.51    1.90
  -1   1   5    8.28    2.92
   1  -1  -5    9.48    3.14
  -1   1   5    8.92    2.67
   0  -1   5   12.95    2.27
   0  -1  -5   13.33    2.98
   0   1   5   14.72    2.98
   1  -1   5    4.47    1.29
   1   1   5    6.53    2.12
  -1  -1  -5    7.82    2.78
   2  -1   5  146.45    8.53
   2  -1   5  137.66    9.49
   2   1   5  152.37    9.24
  -2  -1  -5  151.48   10.54
   3   1   5    3.91    1.37
   3  -1   5    4.27    1.66
   3  -1   5    3.32    1.34
   3  -1   5    4.65    1.61
   3   1   5    4.07    1.55
  -3  -1  -5    3.66    1.80
   4   1   5    2.83    1.75
   4  -1   5    1.20    0.90
   4  -1   5    0.53    0.83
   4   1   5    1.27    0.85
  -4  -1  -5    1.78    1.47
   5  -1   5  180.26   11.47
   5  -1   5  157.54   10.06
   5   1   5  155.66   10.69
   5   1   5  157.66    9.05
  -5  -1  -5  143.75   10.67
   6   1   5    0.33    0.49
   6  -1   5    2.28    1.42
   6  -1   5    0.41    0.17
  -6  -1  -5    2.13    1.33
   7  -1   5    1.18    0.93
   7   1   5    1.73    1.02
   7  -1   5    1.17    1.15
  -7  -1  -5    0.30    1.00
   8  -1   5   34.34    5.11
   8  -1   5   34.13    4.87
   8   1   5   33.81    3.58
  -8  -1  -5   28.15    4.76
   9  -1   5   26.15    4.27
   9   1   5   23.96    2.85
   9  -1   5   14.11    3.31
  -9  -1  -5   19.80    4.07
  10  -1   5   11.43    2.81
  10  -1   5   25.26    6.03
  10   1   5   19.06    2.56
 -10  -1  -5   19.99    4.14
  11   1   5    6.77    1.48
 -11  -1  -5    6.55    2.40
  11  -1   5    4.20    1.90
  11  -1   5    7.29    2.75
  12  -1   5    7.83    2.54
  12   1   5    4.31    1.09
  12  -1   5   11.70    3.30
 -12  -1  -5    9.38    3.09
  13  -1   5   23.28    5.17
  14  -1   5   -0.53    0.95
  15  -1   5    0.21    1.07
  16  -1   5   55.96    8.64
  16   1   5   37.71    3.30
  16   1   5   61.44    8.77
  17  -1   5    3.40    2.95
  17   1   5    2.91    1.77
  18  -1   5    8.47    3.87
  18   1   5    7.64    3.33
  19  -1   5   65.47   10.76
  19   1   5   69.97   10.21
  20  -1   5  119.60   14.88
  20   1   5   91.39   12.19
  21  -1   5   13.85    5.19
  21   1   5   14.76    5.01
  26   2  -5    0.44    1.13
  25   2  -5    0.58    1.22
  25  -2  -5    2.89    2.37
  24   2  -5   -1.78    1.26
  24  -2  -5   -1.23    2.00
  23   2  -5    1.48    0.45
  23  -2  -5   -0.17    1.19
  22   2  -5   27.10    6.42
  22  -2  -5   31.32    7.34
  21   2  -5   34.97    7.20
  21  -2  -5   42.73    8.29
  20   2  -5    2.32    1.78
  20  -2  -5    2.56    1.68
  20  -2  -5    5.53    3.29
  19   2  -5    4.18    1.40
  19   2  -5    5.97    3.53
  19  -2  -5    4.28    1.74
  19  -2  -5    1.68    1.21
 -19  -2   5    6.47    2.04
  18   2  -5    2.58    0.92
  18  -2  -5    3.73    2.74
  18   2  -5    1.89    1.58
 -18  -2   5    3.19    1.44
  18  -2  -5    1.90    1.43
  17   2  -5    6.82    1.62
  17   2  -5    7.42    3.04
  17  -2  -5    6.11    2.07
 -17  -2   5   10.85    2.62
  17  -2  -5    8.64    3.62
  16   2  -5    0.62    0.59
  16  -2  -5    0.87    0.78
  16   2  -5    0.49    1.19
 -16  -2   5    1.40    1.48
  16  -2  -5   -1.36    2.04
  15   2  -5    7.22    1.57
  15   2  -5    6.85    1.41
  15  -2  -5    8.75    2.26
  15   2  -5    6.30    2.70
 -15  -2   5   10.36    2.45
  15  -2  -5    3.76    1.64
  14   2  -5    6.19    1.17
  14   2  -5    5.91    1.20
  14  -2  -5    8.59    2.21
  14   2  -5    4.70    2.18
 -14  -2   5    7.31    2.15
  14  -2  -5    8.15    3.04
  13   2  -5   21.73    1.98
  13  -2  -5   36.49    6.34
  13  -2  -5   37.58    4.29
  13   2  -5   30.96    5.65
  13   2  -5   20.31    1.74
 -13  -2   5   36.92    4.99
  12  -2  -5  103.25    7.27
  12  -2  -5   91.40   10.07
 -12  -2   5   94.40    8.02
  12   2  -5   87.14    9.60
  11  -2  -5  167.52    9.04
 -11   2   5  143.44    7.20
  11   2  -5  136.31   11.79
  11  -2  -5  127.85   11.71
 -11  -2   5  146.78   10.18
  10   2  -5   53.39    6.98
  10  -2  -5   52.44    7.34
 -10  -2   5   59.80    6.38
 -10   2   5   57.29    4.41
  10  -2  -5   56.97    4.98
   9  -2  -5    9.33    1.89
  -9   2   5    8.48    1.62
  -9  -2   5   14.87    3.23
   9  -2  -5    9.95    3.13
  -9  -2   5    7.70    2.90
  -9   2   5   12.72    3.41
   8  -2  -5   95.82    9.36
  -8  -2   5   87.34    9.07
  -8   2   5   68.23    4.89
  -8   2   5   95.33    8.96
  -8  -2   5  103.13    8.35
   8  -2  -5   81.33    7.20
  -7   2   5  142.96    7.39
   7  -2  -5  127.80   10.76
  -7  -2   5  128.66   11.13
  -7   2   5  143.90   10.98
  -7  -2   5  155.79   10.51
   7  -2  -5  149.64    9.92
  -6  -2   5    1.46    1.59
   6  -2  -5    1.13    1.12
  -6  -2   5   -0.02    0.65
  -6   2   5    0.42    0.69
   6  -2  -5    1.40    1.12
  -6   2   5    1.49    1.25
  -6   2   5    0.74    1.18
  -5   2   5   95.72    6.38
  -5   2   5   96.25    7.59
  -5  -2   5   89.13    8.92
   5  -2  -5   95.57    8.90
  -5   2   5   96.28    8.56
  -5  -2   5   99.60    8.22
   5  -2  -5   99.95    8.10
  -4   2   5    1.10    0.94
  -4  -2   5    0.70    0.74
  -4  -2   5    0.56    0.33
  -4  -2   5    0.72    0.89
   4  -2  -5   -0.23    0.45
  -4   2   5    0.07    0.30
   4  -2  -5   -0.35    0.41
  -3   2   5    5.59    1.81
  -3   2   5    6.56    2.19
  -3  -2   5    5.14    2.12
  -3  -2   5    6.59    2.63
   3  -2  -5    9.28    2.91
  -3  -2   5    3.96    0.99
   3  -2  -5    3.62    2.01
   2  -2  -5  175.63   11.28
  -2  -2   5  161.99   11.37
  -2  -2   5  212.66    8.78
   2  -2  -5  153.42   10.49
  -2  -2   5  146.66   10.53
  -2   2   5  188.25   10.53
  -1   2   5    9.15    2.92
  -1  -2   5    3.42    1.11
   1  -2  -5    7.76    2.57
   1  -2  -5   13.28    3.10
  -1  -2   5    3.29    1.61
  -1   2   5    3.97    1.94
   0  -2  -5  205.09   12.51
   0  -2  -5  181.10   10.87
   0   2   5  211.12   11.46
  -1  -2  -5  147.09   10.61
  -1  -2  -5  158.20    9.43
   1   2   5  163.23    9.68
  -2  -2  -5   18.74    3.74
   2   2   5   21.23    3.21
   2  -2   5   16.76    3.41
   2  -2   5   26.45    3.68
  -3  -2  -5   43.70    5.61
   3   2   5   37.01    4.10
   3  -2   5   38.09    4.72
   3  -2   5   43.49    5.50
   4  -2   5   18.68    3.72
  -4  -2  -5   24.70    4.27
   4   2   5   20.32    2.86
   4  -2   5   28.45    4.24
   5  -2   5  110.47    9.12
  -5  -2  -5  115.21    9.65
   5   2   5  114.52    6.91
   6  -2   5    6.66    2.28
  -6  -2  -5    4.90    2.16
   6  -2   5    6.77    2.48
   6   2   5    4.84    1.16
   7  -2   5   67.28    7.56
  -7  -2  -5   55.82    6.67
   7  -2   5   58.24    6.55
   7   2   5   45.53    3.81
  -8  -2  -5    9.43    2.67
   8  -2   5   14.43    3.43
   8   2   5   12.74    1.83
   8  -2   5   13.39    3.18
   9  -2   5   27.53    4.61
  -9  -2  -5   18.90    3.93
   9  -2   5   21.15    4.62
   9   2   5   17.06    1.98
 -10  -2  -5    2.28    1.16
  10  -2   5    4.44    1.96
  10   2   5    1.71    0.58
  10  -2   5    2.30    1.25
  11  -2   5    0.18    0.73
  11   2   5    0.79    0.33
  11  -2   5    0.98    1.48
  12  -2   5   11.43    3.62
  12  -2   5   10.42    2.77
  13  -2   5    2.31    1.32
  13  -2   5    2.67    2.44
  14  -2   5   60.07    8.91
  14  -2   5   48.79    6.28
  15  -2   5   17.65    4.92
  16  -2   5  119.29   13.30
  17  -2   5   30.79    6.89
  18  -2   5   18.06    5.79
  19  -2   5   17.93    5.62
  19   2   5   20.32    5.63
  20  -2   5   -0.72    0.15
  20   2   5    5.12    2.76
  21  -2   5    1.29    1.70
  21   2   5    3.67    2.21
  24  -3  -5   21.16    6.49
  23  -3  -5   23.77    6.50
  22  -3  -5    2.44    2.09
  21  -3  -5    4.22    2.65
  21   3  -5    1.13    1.53
  20  -3  -5    6.12    2.54
 -20  -3   5    7.98    2.34
  20   3  -5    4.85    2.12
  20  -3  -5    7.52    3.62
 -19  -3   5    7.27    2.15
  19   3  -5    6.06    2.68
  19  -3  -5    6.44    2.39
  19  -3  -5    8.91    3.65
  18   3  -5    4.99    1.36
 -18  -3   5    6.37    2.03
  18  -3  -5    5.80    2.35
  18  -3  -5    1.79    2.13
  18   3  -5    3.26    1.98
  17   3  -5    5.68    1.41
 -17  -3   5    7.08    2.33
  17  -3  -5    5.01    2.12
  17  -3  -5    5.76    2.72
  16   3  -5   -0.49    0.82
  16   3  -5    0.53    0.43
  16  -3  -5   -0.38    0.62
  15   3  -5    7.89    1.77
  15   3  -5    5.29    1.24
  15  -3  -5    7.54    2.53
  15  -3  -5   10.96    3.63
  14   3  -5    8.46    1.72
  14   3  -5    8.14    1.44
  14  -3  -5    9.40    2.50
 -14   3   5    5.17    1.44
  14  -3  -5   11.21    3.97
  13  -3  -5  435.49   18.48
  13   3  -5  355.97   12.14
 -13   3   5  451.69   16.50
  13  -3  -5  416.19   23.09
  13   3  -5  371.76   11.44
 -12   3   5  235.15   11.52
  12   3  -5  145.02    6.08
  12  -3  -5  209.14   15.47
  12   3  -5  180.13    6.13
  11  -3  -5    2.67    1.37
 -11   3   5    1.43    0.60
  11  -3  -5    2.54    1.30
  11  -3  -5    3.59    2.02
  10  -3  -5    4.76    1.57
 -10   3   5    6.85    1.92
  10  -3  -5    4.39    2.41
  10  -3  -5    4.49    1.78
  -9   3   5   10.59    2.17
   9  -3  -5   12.69    2.66
   9  -3  -5   12.87    2.74
   9  -3  -5   18.42    4.59
   8  -3  -5  177.48   10.15
   8  -3  -5  183.42   13.26
  -8  -3   5  154.61   12.92
   8  -3  -5  158.40   10.27
  -8   3   5  169.07    9.81
  -7  -3   5    3.09    1.81
   7  -3  -5    3.84    2.25
  -7   3   5    1.03    0.66
   7  -3  -5    2.62    1.48
   6  -3  -5   22.24    3.73
  -6   3   5   18.04    3.09
  -6  -3   5   18.94    4.10
   6  -3  -5   18.60    3.95
  -6   3   5   21.25    4.07
   5  -3  -5   93.06    7.90
  -5  -3   5   92.04    9.11
  -5   3   5  106.07    7.85
   5  -3  -5  109.09    9.32
  -5   3   5  106.53    8.88
  -5  -3   5   89.29    4.68
  -4  -3   5  133.48    6.85
  -4   3   5  161.85    9.97
   4  -3  -5  164.83   10.70
  -4  -3   5  155.25   11.73
   4  -3  -5  161.20   11.24
  -3   3   5   95.55    7.92
   3  -3  -5   90.95    7.96
  -3  -3   5   87.25    5.72
  -3  -3   5   89.79    8.81
   3  -3  -5  112.66    9.00
  -2   3   5  167.42   10.93
   2  -3  -5  150.52   10.51
  -2  -3   5  149.23    8.12
   2  -3  -5  145.18   10.24
  -2  -3   5  133.41   10.60
   1  -3  -5   68.11    7.02
  -1  -3   5   42.76    4.57
  -1  -3   5   60.96    6.80
   1  -3  -5   69.07    6.77
  -1   3   5   58.25    5.88
  -1  -3   5   84.83    7.94
  -1   3   5   67.91    6.97
   0  -3  -5   45.37    5.80
   0  -3  -5   39.44    4.85
   0  -3   5   52.79    5.23
   0   3   5   47.04    5.01
   0  -3   5   35.91    5.31
   0   3   5   57.13    6.37
  -1  -3  -5   80.18    7.84
   1  -3   5   86.41    7.09
   1  -3   5   78.93    8.00
   1   3   5   93.19    6.90
  -1  -3  -5   87.66    6.97
  -2  -3  -5  250.55   14.30
   2  -3   5  266.94   13.23
   2   3   5  209.57   10.53
  -2  -3  -5  212.50   10.96
   2  -3   5  193.79   12.60
   3  -3   5  336.94   16.49
   3   3   5  367.91   14.08
   3  -3   5  363.83   18.05
  -4  -3  -5   62.64    7.09
   4   3   5   65.72    4.98
   4  -3   5   66.20    7.05
   4  -3   5   66.76    7.20
  -5  -3  -5   54.55    6.63
   5  -3   5   42.31    5.61
   5   3   5   43.13    3.70
   5  -3   5   48.76    6.15
  -6  -3  -5   33.10    5.15
   6  -3   5   30.63    4.97
   6  -3   5   24.77    4.41
   7  -3   5    6.55    2.38
  -7  -3  -5    8.92    2.81
   7  -3   5    8.15    2.33
   8  -3   5   24.80    4.40
   8  -3   5   24.66    4.70
   9  -3   5   12.01    2.99
   9  -3   5   12.91    3.53
  10  -3   5    6.33    2.62
  10  -3   5    6.02    2.24
  11  -3   5  151.74   11.32
  11  -3   5  141.30   12.84
  12  -3   5   71.50    7.72
  12  -3   5   75.12    9.46
  13  -3   5   -0.08    0.77
  13  -3   5    2.09    1.21
  14  -3   5   51.83    6.62
  14  -3   5   44.00    7.57
  15  -3   5   76.94    8.13
  15  -3   5   88.64   11.17
  16  -3   5    4.12    2.18
  16  -3   5    5.42    2.86
  17  -3   5   13.90    4.63
  18  -3   5    2.43    1.62
  19  -3   5   41.11    8.36
  20  -3   5    8.15    3.70
  21  -3   5   -1.46    2.07
  23  -4  -5   10.51    4.75
  22  -4  -5   14.58    5.16
  21  -4  -5    1.36    0.94
  21  -4  -5    6.15    3.44
  20  -4  -5    4.37    2.14
  20  -4  -5    7.20    3.88
  19  -4  -5    0.21    1.25
  19  -4  -5    0.87    0.97
  18  -4  -5   11.76    3.44
  18  -4  -5   16.88    5.22
  17   4  -5   59.64    5.01
  17  -4  -5   69.72    8.36
  17  -4  -5   50.20    8.64
  16  -4  -5   56.59    7.23
  16   4  -5   50.93    4.42
 -16   4   5   47.33    5.76
  16  -4  -5   64.43    9.88
  15   4  -5  136.68    8.83
 -15   4   5  150.62   10.39
  15   4  -5  156.76    7.70
  14   4  -5   80.47    6.03
 -14   4   5   76.27    7.26
  14  -4  -5   81.61    8.34
  14  -4  -5   77.76   10.21
  13  -4  -5  413.11   19.36
  13   4  -5  260.31   11.80
  13  -4  -5  320.45   20.85
  13  -4  -5  345.59   15.27
 -13   4   5  358.53   16.79
  12  -4  -5   31.67    5.02
  12   4  -5   28.30    3.02
  12  -4  -5   35.44    6.41
 -12   4   5   29.60    4.30
  12  -4  -5   33.18    4.52
  11  -4  -5  296.87   15.83
  11  -4  -5  272.87   17.95
 -11   4   5  286.07   14.43
  11  -4  -5  258.21   13.31
  10  -4  -5   35.91    5.19
  10   4  -5   24.94    2.57
  10  -4  -5   38.02    6.40
 -10   4   5   33.91    4.59
  10  -4  -5   33.12    4.57
  -9   4   5   -0.43    0.89
   9  -4  -5    1.35    1.26
   9  -4  -5    0.37    0.45
   9  -4  -5    2.67    2.28
   9   4  -5    0.29    0.40
   8  -4  -5  240.55   13.21
  -8   4   5  236.91   13.52
   8  -4  -5  223.46   15.36
   8   4  -5  256.77    9.28
   7  -4  -5    4.44    1.81
   7   4  -5    3.15    0.89
   7  -4  -5    4.13    1.62
  -7  -4   5    1.76    0.96
  -7   4   5    4.78    1.95
   7  -4  -5    5.27    2.62
   6   4  -5    1.06    0.48
   6  -4  -5    1.55    0.97
  -6  -4   5    0.23    0.90
  -6   4   5    1.53    1.10
   6  -4  -5    2.72    1.81
   5  -4  -5  101.00    8.47
  -5   4   5  106.58    8.87
  -5  -4   5   86.06    9.09
   5  -4  -5   90.72    8.69
   5   4  -5   87.86    5.49
  -5  -4   5   95.54    6.18
  -4   4   5   67.71    7.09
   4  -4  -5   72.64    7.19
  -4  -4   5   62.35    7.60
   4  -4  -5   67.82    7.27
   4   4  -5   77.10    5.42
   3   4  -5   43.46    4.21
  -3   4   5   52.36    6.51
  -3  -4   5   47.59    4.72
   3  -4  -5   39.81    5.41
  -3  -4   5   35.83    5.60
   3  -4  -5   47.45    5.94
  -2   4   5  159.19   11.69
   2   4  -5  163.76    8.68
  -2  -4   5  164.08    9.47
   2  -4  -5  150.88   10.88
   2  -4  -5  141.36   10.11
  -1   4   5   27.87    5.08
   1   4  -5   14.89    2.54
   1  -4  -5   22.42    4.12
   1  -4  -5   22.15    3.90
  -1  -4   5   17.73    3.11
   0   4  -5  122.89    7.76
   0  -4  -5  108.73    9.14
   0  -4   5  115.84    8.26
   0  -4  -5  103.23    8.05
   0   4   5  120.08   10.43
  -1  -4  -5   39.32    5.60
  -1   4  -5   30.31    3.96
   1  -4   5   39.06    5.13
  -1  -4  -5   41.90    5.02
   1   4   5   44.06    6.28
  -2  -4  -5   76.65    7.90
  -2  -4  -5   85.58    6.85
   2  -4   5   72.88    7.39
   2   4   5   87.01    8.81
  -3  -4  -5  222.17   13.94
  -3  -4  -5  218.00   10.61
   4  -4   5    5.02    2.28
   4  -4   5    6.58    2.43
  -4  -4  -5    5.80    2.41
  -4  -4  -5    7.15    1.83
   5  -4   5  202.06   13.43
   5  -4   5  188.46   12.96
   6  -4   5   41.20    6.09
   6  -4   5   37.59    5.67
   7  -4   5   35.74    5.85
   7  -4   5   37.13    5.54
   8  -4   5    1.05    0.99
   8  -4   5    0.64    1.22
   9  -4   5   67.42    8.65
   9  -4   5   74.07    7.91
  10  -4   5   11.28    3.22
  10  -4   5   15.75    4.37
  11  -4   5    0.74    0.81
  11  -4   5    2.15    1.89
  12  -4   5    1.43    1.25
  12  -4   5    4.04    1.90
  13  -4   5   33.47    5.40
  13  -4   5   31.23    6.43
  14  -4   5   22.82    5.58
  14  -4   5   16.41    3.82
  15  -4   5    0.51    1.27
  15  -4   5    1.42    2.19
  16  -4   5   18.83    5.94
  16  -4   5   21.43    4.27
  17  -4   5   51.65    6.69
  17  -4   5   64.61   10.66
  18  -4   5    3.89    2.84
  18  -4   5    1.03    0.83
  19  -4   5    6.95    3.70
  20  -4   5   21.26    6.56
  22  -5  -5    9.95    4.43
  21  -5  -5    3.53    2.11
  21  -5  -5    4.43    3.56
  20  -5  -5    5.48    2.60
  20  -5  -5   10.85    4.68
  19  -5  -5    5.59    3.10
  19  -5  -5    8.50    3.32
  18  -5  -5   29.12    5.71
  18  -5  -5   23.01    6.13
  17  -5  -5   78.85    9.39
  17  -5  -5   99.26   12.49
  16  -5  -5   15.91    3.94
 -16   5   5   14.46    3.46
  16  -5  -5   16.29    4.79
  15  -5  -5   12.06    3.45
  15  -5  -5   17.19    4.85
 -15   5   5   13.38    3.55
  14  -5  -5    5.21    2.31
  14   5  -5    5.47    1.56
 -14   5   5    4.55    1.72
  14  -5  -5    3.80    1.50
  14  -5  -5    4.28    2.31
  13  -5  -5  130.42   11.59
  13   5  -5  126.30    8.32
  13  -5  -5  127.18   12.83
 -13   5   5  111.93    9.75
  13  -5  -5  119.80    8.78
  12  -5  -5    5.51    2.22
 -12   5   5    5.12    2.25
  12   5  -5    5.57    1.50
  12  -5  -5    8.32    3.45
  12  -5  -5    4.39    1.51
 -11   5   5    1.07    1.29
  11  -5  -5    0.52    0.66
  11  -5  -5    0.38    0.44
  11   5  -5   -0.60    0.79
  11  -5  -5   -0.69    1.36
  10  -5  -5  167.91   10.84
  10   5  -5  137.95    8.16
  10  -5  -5  173.34   14.10
 -10   5   5  147.84   11.36
   9  -5  -5   39.27    5.27
   9   5  -5   36.54    4.01
  -9   5   5   44.61    5.98
   9  -5  -5   43.21    6.79
   9  -5  -5   51.43    6.91
   8  -5  -5   92.35    8.18
  -8   5   5   88.87    8.90
   8  -5  -5   98.58   10.04
   8  -5  -5  106.65    9.73
   7  -5  -5   21.09    3.89
   7   5  -5   26.35    3.31
   7  -5  -5   26.38    5.15
  -7   5   5   20.67    4.10
   7  -5  -5   26.53    4.82
   6  -5  -5   77.75    7.63
  -6   5   5   83.22    8.36
   6  -5  -5   80.53    8.67
  -6  -5   5   76.16    6.09
   6  -5  -5   91.94    8.65
  -5   5   5   54.56    6.87
   5  -5  -5   44.31    5.77
   5  -5  -5   45.64    6.31
   5   5  -5   70.25    5.79
  -5  -5   5   65.88    6.02
  -4  -5   5    0.85    0.76
   4   5  -5   -0.10    0.57
  -4   5   5    0.66    0.95
   4  -5  -5    1.13    1.17
   4  -5  -5    0.22    0.89
  -3  -5   5    1.37    1.29
   3   5  -5   -0.33    0.63
  -3   5   5    1.71    1.62
   3  -5  -5   -0.43    1.01
   3  -5  -5   -0.35    0.96
  -2   5   5   18.81    4.16
   2   5  -5   15.97    2.94
  -2  -5   5   12.36    2.79
   2  -5  -5   16.91    3.58
   2  -5  -5   17.48    3.72
   1  -5  -5    4.70    1.91
  -1   5   5    8.28    2.55
   1   5  -5    7.53    2.01
  -1  -5   5    6.86    2.00
   1  -5  -5    6.70    2.20
   0   5   5    2.94    1.03
   0  -5  -5    2.24    1.18
   0  -5   5    4.81    1.81
   0  -5  -5    3.26    1.40
   0   5  -5    2.66    1.29
   1   5   5   14.20    4.07
  -1  -5  -5   11.04    3.23
   1  -5   5   11.70    3.04
  -1  -5  -5   12.18    2.66
   2  -5   5   37.68    5.41
  -2  -5  -5   28.42    3.92
   2   5   5   36.69    6.25
   3   5   5    9.31    3.39
  -3   5  -5    6.16    2.09
  -3  -5  -5    8.13    2.22
   3  -5   5    4.20    2.10
  -4   5  -5   88.78    8.04
   4  -5   5  105.23    9.88
  -4  -5  -5   90.73    6.26
   4   5   5   94.13   10.07
  -5  -5  -5   97.21    5.91
  -5   5  -5  111.81    9.34
   5   5   5  103.93   10.82
   6  -5   5   68.71    8.45
  -6   5  -5   76.02    7.76
   6  -5   5   54.92    7.28
   7  -5   5    0.15    0.76
   7  -5   5   -0.70    1.03
   8  -5   5   16.49    4.43
   8  -5   5   11.76    3.24
   9  -5   5    2.08    1.65
   9  -5   5    0.83    0.64
  10  -5   5   14.92    4.25
  10  -5   5   16.20    3.83
  11  -5   5   57.17    8.58
  11  -5   5   73.36    8.20
  12  -5   5   41.30    6.18
  12  -5   5   46.03    7.83
  13  -5   5   34.09    6.96
  13  -5   5   16.45    3.89
  14  -5   5   -1.18    1.79
  14  -5   5    1.00    0.76
  15  -5   5   -0.74    1.94
  15  -5   5    1.24    1.32
  16  -5   5   -0.57    1.55
  16  -5   5   -1.00    0.85
  17  -5   5    0.26    2.23
  17  -5   5    0.59    0.79
  18  -5   5   10.20    4.62
  18  -5   5    3.73    1.84
  19  -5   5   -2.04    2.52
  20  -5   5   -0.13    0.65
  21  -6  -5    3.79    3.35
  20  -6  -5    1.12    0.74
  20  -6  -5    1.39    1.45
  19  -6  -5   13.71    4.13
  19  -6  -5   24.27    6.43
  18  -6  -5    1.42    1.39
  18  -6  -5   -0.12    1.03
  17  -6  -5   26.39    5.71
  17  -6  -5   29.27    6.83
  16  -6  -5   19.38    4.76
  16  -6  -5   21.52    5.64
  15  -6  -5   64.22    8.82
  15  -6  -5   60.81    9.45
  14  -6  -5   10.46    3.63
 -14   6   5    6.93    2.42
  14  -6  -5   10.35    4.00
  14  -6  -5    7.47    2.15
  13  -6  -5   20.70    3.63
  13   6  -5   23.17    3.86
  13  -6  -5   23.82    5.18
 -13   6   5   23.86    4.89
  13  -6  -5   36.21    6.96
  12  -6  -5   87.57   10.03
  12  -6  -5   83.97    7.68
  12   6  -5   95.93    7.71
  12  -6  -5   72.62    9.95
 -12   6   5   84.70    9.19
 -11   6   5    4.41    2.39
  11  -6  -5    4.97    2.39
  11  -6  -5    2.40    1.25
  11   6  -5    5.94    1.93
  11  -6  -5    4.63    2.73
 -10   6   5   20.38    4.58
  10  -6  -5   23.26    4.94
  10   6  -5   15.14    2.99
  10  -6  -5   25.75    5.52
  10  -6  -5   20.39    3.88
   9  -6  -5  207.39   12.98
   9   6  -5  236.99   12.14
  -9   6   5  188.57   14.27
   9  -6  -5  248.57   17.08
   9  -6  -5  243.36   16.55
   8  -6  -5    8.45    2.64
   8  -6  -5    6.78    2.47
   8   6  -5    8.34    2.36
  -8   6   5    7.74    2.41
   8  -6  -5   10.05    3.35
   7  -6  -5    4.38    2.18
   7  -6  -5    4.11    1.85
  -7   6   5    3.73    2.07
   7  -6  -5    2.69    1.46
   7   6  -5    2.95    1.22
  -6   6   5   33.55    5.77
   6  -6  -5   29.89    4.84
   6  -6  -5   35.44    5.71
   6  -6  -5   34.01    5.63
  -6  -6   5   35.64    4.67
  -5   6   5   97.07    9.98
   5  -6  -5  101.94    9.17
   5   6  -5  100.48    8.00
   5  -6  -5  106.58    9.94
  -5  -6   5  114.38    9.10
   4   6  -5    0.11    0.54
  -4  -6   5   -0.83    0.88
  -4   6   5    2.10    1.89
   4  -6  -5    0.06    0.20
   4  -6  -5    3.30    2.09
   3   6  -5   13.04    3.08
  -3  -6   5    7.20    2.46
  -3   6   5   10.88    3.27
   3  -6  -5   15.08    3.56
  -2   6   5   48.17    7.27
  -2  -6   5   57.32    6.67
   2  -6  -5   51.69    6.39
  -1   6   5    5.76    2.34
  -1  -6   5    3.70    1.70
   1  -6  -5    6.60    2.41
   0   6   5    0.96    1.08
   0  -6   5   -0.29    0.43
   1   6   5   23.82    5.57
  -1   6  -5   23.11    4.17
   1  -6   5   18.24    3.92
  -1  -6  -5   17.02    3.56
   2   6   5   94.99   11.00
  -2   6  -5   94.43    9.19
   2  -6   5  103.74    9.89
  -2  -6  -5  102.64    7.76
  -3   6  -5    1.31    1.42
   3  -6   5    1.01    1.19
  -3  -6  -5    1.30    0.75
  -4  -6  -5   21.55    3.03
  -4   6  -5   21.59    4.21
   4  -6   5   24.07    4.71
  -5  -6  -5    8.60    1.75
  -5   6  -5   11.22    3.12
   5  -6   5   13.51    4.01
  -6  -6  -5    0.03    0.11
   6  -6   5    0.47    0.96
   7  -6   5    0.58    1.39
   8  -6   5    6.81    2.44
   8  -6   5   12.92    3.91
   9  -6   5   14.94    4.15
   9  -6   5   22.17    5.36
  10  -6   5   -0.50    1.35
  10  -6   5    1.42    1.85
  11  -6   5   -0.08    1.19
  11  -6   5    0.92    1.45
  12  -6   5   21.24    5.60
  12  -6   5   24.66    4.96
  13  -6   5    0.55    2.11
  13  -6   5   -0.78    0.74
  14  -6   5   16.51    5.22
  14  -6   5   25.43    4.93
  15  -6   5    4.83    3.42
  15  -6   5    2.58    1.59
  16  -6   5    4.58    3.62
  16  -6   5    1.89    1.19
  17  -6   5   24.83    6.68
  17  -6   5   18.15    4.06
  18  -6   5    5.13    3.22
  19  -6   5   12.20    4.96
  20  -7  -5    2.86    2.12
  20  -7  -5   -1.06    1.09
  19  -7  -5   -2.36    2.40
  19  -7  -5    6.62    4.00
  18  -7  -5   -0.95    1.24
  18  -7  -5    2.12    2.54
  17  -7  -5   32.88    6.86
  17  -7  -5   37.27    7.91
  16  -7  -5    3.63    2.32
  16  -7  -5    3.94    2.38
  15  -7  -5   34.55    6.89
  15  -7  -5   24.04    6.04
  14  -7  -5   11.23    3.71
  14  -7  -5   18.76    5.34
  13  -7  -5   35.12    6.94
  13  -7  -5   40.04    7.53
  12  -7  -5   24.16    4.35
  12  -7  -5   25.35    5.74
  12  -7  -5   24.73    5.81
  11  -7  -5    6.88    2.23
  11  -7  -5    3.75    1.94
  11  -7  -5    5.69    2.75
  10  -7  -5   14.52    4.49
  10  -7  -5   14.10    3.32
  10  -7  -5    9.80    3.30
   9  -7  -5   18.27    4.65
   9  -7  -5   13.76    3.33
   9  -7  -5   16.26    4.50
   8  -7  -5  157.81   13.60
   8  -7  -5  189.79   15.40
   7  -7  -5    0.81    1.60
  -7   7   5   -0.72    0.85
   7  -7  -5    0.77    1.80
   6  -7  -5    1.74    1.62
  -6  -7   5    1.26    0.95
  -6   7   5    1.68    1.66
   6  -7  -5    0.94    1.32
  -5   7   5   35.92    6.56
   5  -7  -5   42.23    6.43
  -5  -7   5   45.33    6.19
  -4  -7   5    0.21    1.05
  -4   7   5    1.44    1.36
   4  -7  -5    2.02    1.66
  -3  -7   5    4.07    1.96
   3  -7  -5    2.72    1.54
   2   7  -5    5.05    2.11
  -2  -7   5    5.53    2.18
   2  -7  -5    3.59    1.81
   1   7  -5    0.52    0.25
  -1  -7   5    0.50    0.97
   1  -7  -5    0.39    0.46
   0   7  -5    3.38    1.35
   0  -7   5    4.78    2.31
   1  -7   5  163.04   13.27
  -1  -7  -5  177.81   11.42
  -1   7  -5  171.21   12.68
   2  -7   5   33.65    6.15
  -2   7  -5   26.45    5.16
  -2  -7  -5   43.14    5.56
  -3  -7  -5  459.94   19.03
  -3   7  -5  523.13   24.95
   4  -7   5   89.64   10.38
  -4  -7  -5   79.24    6.36
   5  -7   5   37.05    6.53
  -5  -7  -5   27.74    3.42
  -6  -7  -5   11.86    1.97
   6  -7   5    6.75    2.50
  -7  -7  -5    0.44    0.33
   7  -7   5   -0.25    0.93
   8  -7   5   24.03    5.43
   9  -7   5    7.36    3.66
  10  -7   5    2.54    2.11
  10  -7   5   -0.20    0.86
  11  -7   5    5.80    2.14
  11  -7   5    1.02    1.36
  12  -7   5   52.60    7.51
  12  -7   5   37.79    7.83
  13  -7   5   48.60    9.26
  13  -7   5   56.54    7.78
  14  -7   5   90.53   12.64
  14  -7   5   72.43    8.76
  15  -7   5   -0.51    0.92
  15  -7   5    1.68    2.67
  16  -7   5    1.87    1.41
  16  -7   5    0.83    0.59
  17  -7   5   -1.07    2.14
  18  -7   5    8.11    4.14
  20  -8  -5    1.01    1.00
  19  -8  -5   15.90    5.18
  19  -8  -5   14.41    5.33
  18  -8  -5   23.16    6.00
  18  -8  -5   28.53    7.33
  17  -8  -5    8.80    3.97
  17  -8  -5    6.32    3.78
  16  -8  -5   -1.01    0.73
  16  -8  -5    0.34    2.22
  15  -8  -5   22.75    6.07
  15  -8  -5   21.27    5.95
  14  -8  -5   21.74    5.83
  14  -8  -5   14.01    4.86
  13  -8  -5   57.83    9.32
  13  -8  -5   41.39    7.94
  12  -8  -5  125.14   13.76
  12  -8  -5  118.74   12.87
  11  -8  -5   45.77    8.25
  11  -8  -5   40.34    7.26
  10  -8  -5    1.14    1.75
  10   8  -5    0.09    1.13
  10  -8  -5    1.45    1.89
   9   8  -5   39.37    5.89
   9  -8  -5   50.38    7.76
   9  -8  -5   56.28    8.94
   8  -8  -5   15.34    4.32
   8   8  -5    6.59    2.34
   8  -8  -5   11.82    3.82
   7   8  -5   57.48    7.34
   7  -8  -5   60.60    8.29
   7  -8  -5   67.01    9.35
   6   8  -5   49.21    6.80
   6  -8  -5   40.86    6.73
   6  -8  -5   36.40    7.00
  -6  -8   5   45.10    6.52
   5   8  -5   12.41    3.44
   5  -8  -5   19.08    4.89
  -5  -8   5   22.97    4.76
   5  -8  -5   15.45    3.96
   4   8  -5    0.49    1.36
  -4  -8   5   -0.78    0.20
   4  -8  -5   -0.18    0.88
   3   8  -5   21.61    4.48
  -3  -8   5   31.13    5.61
   3  -8  -5   17.23    4.15
   2   8  -5   18.42    4.33
  -2  -8   5   25.53    5.45
   2  -8  -5   26.82    4.86
  -1  -8   5   52.67    7.87
   1  -8  -5   62.04    7.29
   0   8  -5    3.81    2.00
   0  -8   5    1.04    0.87
   0  -8  -5    2.30    1.43
   1  -8   5   22.48    5.12
  -1  -8  -5   30.14    4.89
   2  -8   5  313.67   20.15
  -2  -8  -5  259.50   14.29
   3  -8   5  154.08   14.08
  -3  -8  -5  163.48   10.56
   4  -8   5  102.58   11.39
  -4  -8  -5   91.86    7.40
   5  -8   5   -0.41    0.81
  -5  -8  -5    2.11    1.29
  -6  -8  -5   25.76    3.18
   6  -8   5   23.10    5.79
  -7  -8  -5    5.61    1.23
   7  -8   5    9.54    3.72
   8  -8   5   45.57    8.19
   9  -8   5   16.81    5.02
  10  -8   5    3.30    2.75
  11  -8   5   45.00    8.29
  11  -8   5   49.43    7.74
  12  -8   5   11.10    3.93
  12  -8   5   11.59    4.34
  13  -8   5    5.66    2.57
  13  -8   5   10.34    4.01
  14  -8   5    7.98    3.01
  14  -8   5    9.40    4.01
  15  -8   5   10.32    3.59
  15  -8   5   12.58    5.44
  16  -8   5   -2.19    1.57
  16  -8   5    3.20    2.21
  17  -8   5    6.45    4.15
  20  -9  -5    3.58    3.03
  19  -9  -5   30.36    7.49
  18  -9  -5    2.64    2.20
  17  -9  -5    2.29    1.02
  17  -9  -5    3.02    2.70
  16  -9  -5    4.01    2.61
  16  -9  -5    5.20    2.75
  15  -9  -5    2.22    2.70
  15  -9  -5    0.31    1.62
  14  -9  -5   18.41    5.50
  14  -9  -5   16.04    5.07
  13  -9  -5    9.72    4.43
  13  -9  -5    7.52    3.51
  12  -9  -5   29.35    7.08
  12  -9  -5   29.51    6.77
  11  -9  -5   80.26   11.62
  11  -9  -5   76.96   10.51
  10  -9  -5    3.75    3.05
  10  -9  -5    3.14    2.30
   9  -9  -5    5.62    2.98
   9  -9  -5    5.98    2.46
   8  -9  -5    7.14    3.94
   8  -9  -5    5.34    2.29
   7  -9  -5   16.92    5.14
   7  -9  -5   12.26    3.92
   7   9  -5   12.00    3.56
   6  -9  -5    2.65    2.36
  -6  -9   5    1.13    1.36
   6  -9  -5   -1.02    1.58
   6   9  -5    2.77    2.05
   5   9  -5    2.10    1.86
  -5  -9   5   -0.59    0.75
   5  -9  -5    2.54    0.97
  -4  -9   5   23.67    5.29
   4  -9  -5   20.89    4.61
  -3  -9   5   19.27    4.93
   3  -9  -5   14.60    3.77
  -2  -9   5    9.86    3.55
   2  -9  -5    3.89    2.06
  -1  -9   5    8.39    3.50
   1  -9  -5    9.14    2.66
   0  -9   5    2.74    2.62
   0  -9  -5    2.62    1.75
   1  -9   5    0.41    0.89
  -1  -9  -5    1.21    0.68
   2  -9   5    6.38    2.93
  -2  -9  -5    4.17    1.70
   3  -9   5    8.40    3.54
  -3  -9  -5   12.68    2.81
   4  -9   5   28.22    6.33
  -4  -9  -5   20.18    3.60
   5  -9   5    4.61    2.47
  -5  -9  -5    3.51    1.49
   6  -9   5   14.10    4.96
  -6  -9  -5    8.61    1.98
   7  -9   5    2.34    2.85
   8  -9   5   10.12    4.10
   9  -9   5    2.43    1.91
  10  -9   5    4.05    2.91
  11  -9   5   16.39    5.56
  12  -9   5    1.41    2.04
  13  -9   5   -1.36    2.14
  13  -9   5   -0.30    1.77
  14  -9   5    6.04    3.67
  14  -9   5    1.17    1.34
  15  -9   5   -0.15    0.47
  15  -9   5    2.47    2.28
  19 -10  -5    2.75    2.98
  18 -10  -5   45.81    9.78
  17 -10  -5   12.02    4.67
  16 -10  -5    7.60    4.08
  15 -10  -5    1.26    2.02
  15 -10  -5    1.78    1.53
  14 -10  -5    2.51    1.84
  14 -10  -5    1.32    1.08
  13 -10  -5    3.80    2.22
  13 -10  -5    8.65    4.24
  12 -10  -5   14.22    5.36
  12 -10  -5   15.57    5.29
  11 -10  -5   67.18   10.32
  11 -10  -5   86.42   12.55
  10 -10  -5    3.93    3.24
  10 -10  -5    1.81    2.11
   9 -10  -5    7.91    4.30
   9 -10  -5    4.79    2.47
   8 -10  -5    8.52    4.15
   8 -10  -5    0.21    0.62
   7 -10  -5    0.64    0.40
   7 -10  -5   -0.46    1.04
  -6 -10   5    5.81    2.48
   6 -10  -5    6.06    3.43
   6 -10  -5    6.37    2.77
  -5 -10   5    1.18    1.54
   5 -10  -5   -0.16    0.93
   4 -10  -5   53.53    7.77
  -4 -10   5   61.67    9.25
  -3 -10   5    7.72    3.86
   3 -10  -5    8.60    3.43
  -2 -10   5   12.27    4.31
   2 -10  -5    9.69    3.35
  -1 -10   5   16.04    4.70
   1 -10  -5   17.55    4.07
   0 -10   5    2.56    2.01
   0 -10  -5    0.42    1.27
   1 -10   5   12.68    4.22
  -1 -10  -5    6.98    2.50
   2 -10   5    1.75    0.59
  -2 -10  -5    2.84    1.55
   3 -10   5    8.55    3.69
  -3 -10  -5   11.02    2.86
   4 -10   5    5.50    3.14
  -4 -10  -5    4.64    1.77
   5 -10   5   15.08    4.79
  -5 -10  -5   13.88    3.06
   6 -10   5    7.11    3.63
   7 -10   5    6.65    4.02
   8 -10   5    8.58    3.87
   9 -10   5   21.17    6.27
  10 -10   5    0.62    1.22
  11 -10   5    2.43    3.20
  12 -10   5    8.47    4.31
  13 -10   5    4.57    2.10
  13 -10   5    2.83    3.16
  14 -10   5    5.20    2.66
  14 -10   5    4.48    2.32
  17 -11  -5    6.77    4.31
  16 -11  -5    2.20    2.27
  15 -11  -5   45.14    9.95
  14 -11  -5    2.23    3.10
  14 -11  -5   -0.09    0.93
  13 -11  -5   19.66    6.58
  13 -11  -5   10.83    4.50
  12 -11  -5    1.86    2.05
  12 -11  -5    3.02    1.78
  11 -11  -5    6.91    3.86
  11 -11  -5    9.84    4.15
  10 -11  -5    4.69    3.45
  10 -11  -5   -3.38    3.09
   9 -11  -5    7.49    4.13
   9 -11  -5    3.54    1.53
   8 -11  -5   39.69    8.54
   8 -11  -5   30.65    6.50
   7 -11  -5   14.71    5.16
   7 -11  -5    8.53    3.36
  -6 -11   5   10.11    3.80
   6 -11  -5   15.64    5.78
   6 -11  -5    8.15    3.48
   5 -11  -5   32.25    6.43
  -5 -11   5   46.68    8.34
  -4 -11   5    1.57    2.52
   4 -11  -5   -0.04    0.24
  -3 -11   5    0.54    1.93
   3 -11  -5    3.09    2.31
  -2 -11   5   64.72   10.49
   2 -11  -5   43.06    6.89
  -1 -11   5   10.98    4.28
   1 -11  -5    8.15    2.92
   0 -11   5    2.45    2.08
   0 -11  -5   -0.27    1.02
   1 -11   5   -1.16    1.42
  -1 -11  -5   -0.55    0.52
   2 -11   5    1.96    1.73
  -2 -11  -5    2.14    1.79
   3 -11   5   17.45    5.25
  -3 -11  -5   13.34    3.35
   4 -11   5   15.45    5.39
   5 -11   5    4.79    2.78
   6 -11   5   28.70    7.25
   7 -11   5    7.60    3.49
   8 -11   5   23.54    6.70
   9 -11   5   24.43    7.08
  10 -11   5    0.14    1.34
  11 -11   5   -0.84    1.86
  12 -11   5   -0.48    1.48
  14 -12  -5   13.59    5.96
  13 -12  -5   10.78    5.11
  12 -12  -5    6.19    3.47
  11 -12  -5    5.73    4.02
  11 -12  -5   -0.76    1.94
  10 -12  -5   30.09    8.36
  10 -12  -5   13.04    4.76
   9 -12  -5    5.16    3.85
   9 -12  -5    6.70    2.63
   8 -12  -5    0.06    0.54
   8 -12  -5    2.06    1.40
   7 -12  -5    3.24    2.39
   7 -12  -5    0.16    1.08
   6 -12  -5    0.73    1.65
  -5 -12   5    1.80    1.61
   5 -12  -5   -0.63    1.44
  -4 -12   5   20.90    5.70
   4 -12  -5   18.40    4.82
   3 -12  -5   49.27    8.02
  -3 -12   5   59.59   10.34
  -2 -12   5    6.05    3.72
   2 -12  -5    5.22    2.79
  -1 -12   5   43.57    9.19
   1 -12  -5   22.66    5.26
   0 -12   5   13.21    5.34
   0 -12  -5   10.13    3.36
   1 -12   5    1.07    2.84
  -1 -12  -5    1.67    1.30
   2 -12   5   24.14    6.93
   3 -12   5   14.58    5.42
   4 -12   5    8.07    4.50
   5 -12   5    5.12    4.38
   6 -12   5   50.51   10.38
   7 -12   5   32.82    8.39
   8 -12   5  102.93   15.25
   9 -12   5   42.68    9.85
   9 -13  -5    7.28    3.08
   8 -13  -5    9.52    4.14
   7 -13  -5    5.27    1.89
   6 -13  -5   21.79    5.90
  -5 -13   5    2.62    2.23
   5 -13  -5    4.74    3.22
  -4 -13   5   28.53    7.32
   4 -13  -5   24.15    6.02
  -3 -13   5   15.06    5.61
   3 -13  -5    9.95    3.77
  -2 -13   5   18.64    5.67
   2 -13  -5   16.52    4.82
  -1 -13   5   26.90    7.40
   1 -13  -5   15.24    4.39
   0 -13   5    1.53    2.77
   1 -13   5   -1.16    1.76
   2 -13   5    5.29    3.99
   3 -13   5   16.02    6.40
   4 -13   5   26.10    7.77
   5 -13   5   -0.95    1.24
   6 -13   5   15.05    5.87
   6 -14  -5    1.07    1.72
   5 -14  -5    3.57    3.45
  -4 -14   5    5.52    3.51
   4 -14  -5    2.64    1.50
  -3 -14   5    7.86    4.19
  -2 -14   5    0.90    1.08
  -1 -14   5    2.77    2.29
   0 -14   5    9.28    4.24
   1 -14   5   18.21    6.18
  24   0  -6   58.80   10.45
  23   0  -6   94.31   13.12
  22   0  -6    0.10    0.77
  21   0  -6    6.54    3.33
  20   0  -6   35.82    7.47
  19   0  -6    7.19    3.07
 -18   0   6   45.76    5.13
  18   0  -6   44.95    8.19
 -17   0   6   57.31    5.90
  17   0  -6   57.49    9.11
 -16   0   6    5.58    1.84
  16   0  -6    3.57    3.11
 -15   0   6   27.60    4.27
  15   0  -6   33.02    6.78
 -14   0   6  386.05   17.53
  14   0  -6  380.41   23.13
 -13   0   6   29.44    4.44
  13   0  -6   22.82    5.78
 -12   0   6  175.32   11.38
  12   0  -6  184.19   15.09
 -11   0   6  338.07   16.28
  11   0  -6  293.24   19.10
  10   0  -6   10.54    3.52
 -10   0   6   15.69    3.46
  -9   0   6  127.47    9.74
   9   0  -6  141.05   12.28
   8   0  -6   11.28    3.41
  -8   0   6   12.02    2.97
   7   0  -6   10.58    3.24
  -7   0   6   12.74    3.10
  -7   0   6   11.43    3.56
  -6   0   6   42.96    5.61
   6   0  -6   33.96    5.62
  -6   0   6   28.86    5.40
  -5   0   6   28.86    4.72
   5   0  -6   23.71    4.53
  -5   0   6   27.47    5.08
  -4   0   6  138.01    6.48
  -4   0   6  140.80    5.82
  -4   0   6  161.25   11.19
  -4   0   6  159.66   11.98
  -3   0   6  127.54   10.55
  -3   0   6  111.46    9.45
  -3   0   6  137.89    6.17
  -2   0   6   22.21    4.39
  -2   0   6   14.80    2.24
  -2   0   6   21.15    4.98
  -1   0   6  540.35   22.84
  -1   0   6  555.97   23.13
   0   0   6   39.30    5.69
   0   0   6   41.80    5.87
   1   0   6   19.50    3.90
   2   0   6    1.94    1.28
   3   0   6   39.49    5.94
  -3   0  -6   33.46    5.82
   4   0   6   25.03    4.52
  -4   0  -6   23.55    4.69
   5   0   6   49.35    6.43
   6   0   6   65.43    7.48
   6   0   6   72.80    6.73
   7   0   6    0.69    0.91
   7   0   6   -0.08    0.70
   8   0   6    8.84    2.69
   8   0   6    6.70    1.94
   8   0   6   10.04    2.74
   9   0   6    1.18    0.89
   9   0   6    1.56    0.90
   9   0   6    3.98    1.91
  10   0   6   23.09    3.53
  10   0   6   31.03    5.37
  11   0   6   -0.25    0.11
  11   0   6    5.51    2.43
  12   0   6   45.64    7.13
  13   0   6    1.66    1.59
  14   0   6    8.55    3.36
  15   0   6    6.17    3.04
  16   0   6   21.37    5.39
  17   0   6   81.14   11.09
  18   0   6   11.38    4.00
  19   0   6   16.82    5.44
  20   0   6   -0.66    1.69
  24   1  -6    4.71    3.12
  24  -1  -6    2.29    2.19
  23   1  -6    3.15    2.04
  23  -1  -6    1.22    1.63
  22   1  -6    4.47    2.83
  22  -1  -6    3.60    2.36
  21  -1  -6   29.82    7.11
  21   1  -6   18.54    5.74
  20  -1  -6   58.57   10.11
  20   1  -6   43.96    8.43
  19   1  -6    4.10    2.02
  19  -1  -6    5.36    3.59
 -19  -1   6    3.11    1.42
  18   1  -6   -1.31    1.00
  18  -1  -6   -0.46    1.94
 -18  -1   6    1.36    1.10
 -17  -1   6    0.02    0.58
  17   1  -6    1.77    1.67
  17  -1  -6   -0.75    1.28
  16  -1  -6    9.66    1.88
 -16  -1   6   12.72    2.96
  16   1  -6   10.00    3.79
  16  -1  -6   12.91    4.14
  15  -1  -6   15.38    2.15
 -15  -1   6   16.69    3.35
 -15   1   6   18.57    3.42
  15   1  -6   17.43    5.05
  15  -1  -6   21.18    5.28
 -14  -1   6   58.44    6.50
 -14   1   6   57.45    5.96
  14   1  -6   55.24    8.32
  14  -1  -6   50.37    8.32
  14  -1  -6   44.94    3.13
 -13  -1   6    6.14    2.56
 -13   1   6    4.69    1.71
  13   1  -6    4.50    2.27
  13  -1  -6    3.49    2.32
 -12  -1   6   61.02    6.66
 -12   1   6   60.53    6.34
  12   1  -6   61.50    8.65
  12  -1  -6   74.96    9.61
 -11  -1   6  154.53   10.92
 -11   1   6  159.73   10.53
  11   1  -6  136.48   12.63
  11  -1  -6  165.93   14.23
 -10  -1   6    0.98    0.71
  10   1  -6   -0.59    1.24
  10  -1  -6   -0.30    1.54
 -10   1   6   -0.36    0.37
  -9  -1   6   58.09    6.50
  -9   1   6   55.00    6.18
   9   1  -6   53.42    7.41
   9  -1  -6   48.09    7.15
  -8  -1   6   -0.87    1.11
   8   1  -6   -1.69    1.13
  -8   1   6   -0.60    1.25
   8  -1  -6    1.76    1.45
  -7  -1   6    1.67    0.77
  -7   1   6    0.44    0.55
  -7   1   6    0.67    0.67
  -6  -1   6   17.41    3.65
  -6   1   6    8.94    1.29
   6  -1  -6   11.51    3.05
  -6   1   6    9.69    2.56
  -6  -1   6   14.43    3.73
  -6   1   6   13.75    3.34
  -5  -1   6    5.90    1.71
  -5   1   6    7.91    1.49
  -5   1   6    6.93    2.31
   5  -1  -6    8.79    2.73
  -5  -1   6    5.53    2.33
  -5   1   6    6.97    2.55
  -4  -1   6    2.97    0.76
  -4  -1   6    1.23    0.73
  -4   1   6    3.74    1.53
   4  -1  -6    2.75    2.10
   4  -1  -6    3.53    1.53
  -4   1   6    1.28    1.08
  -4  -1   6    2.37    1.86
  -4   1   6    3.18    1.57
  -4  -1   6    0.84    0.45
  -3  -1   6   93.09    8.44
  -3   1   6   96.09    8.49
   3  -1  -6   80.79    8.04
  -3  -1   6   84.91    8.76
  -3   1   6   87.68    8.51
  -3  -1   6   70.42    4.48
   3  -1  -6   90.07    8.64
  -3   1   6   84.38    6.24
  -2   1   6    2.92    1.48
   2  -1  -6    5.44    2.26
  -2  -1   6    2.93    1.71
   2  -1  -6    3.39    1.96
  -2  -1   6    2.21    2.05
  -2   1   6    2.17    1.95
  -2   1   6    4.99    2.57
  -1  -1   6   90.02    8.55
  -1   1   6   90.02    8.32
  -1  -1   6   87.07    8.57
   1  -1  -6   79.96    8.20
  -1  -1   6   87.21    6.01
   0  -1   6   29.13    3.74
   0  -1   6   41.86    5.77
   0   1   6   22.80    4.13
   0  -1   6   35.37    5.40
   0  -1  -6   38.77    5.79
   1  -1   6   25.54    3.68
   1   1   6   32.95    5.02
   1  -1   6   20.74    3.97
   1  -1   6   25.56    4.29
  -1  -1  -6   31.62    5.31
   2  -1   6   60.11    5.84
   2  -1   6   59.30    7.00
   2   1   6   69.92    7.38
   2  -1   6   51.33    6.20
  -2  -1  -6   73.00    7.89
   3  -1   6   -0.35    0.93
   3  -1   6   -0.21    0.64
  -3  -1  -6    0.54    1.01
   3   1   6    0.74    0.98
   3   1   6   -0.11    0.54
   4   1   6    3.39    1.57
   4  -1   6    2.58    1.20
   4   1   6    1.39    0.79
   4  -1   6    3.43    1.33
   5  -1   6   28.38    4.49
   5  -1   6   25.72    4.60
   5   1   6   27.77    4.78
   5   1   6   22.19    3.61
   6  -1   6   82.63    8.03
   6  -1   6   99.12    9.32
   6   1   6   87.73    7.13
   7  -1   6   13.29    3.45
   7  -1   6   17.26    3.77
   7   1   6   13.62    2.72
   8  -1   6  141.79   11.30
   8   1   6  131.79    8.62
   9  -1   6   99.91    9.63
   9   1   6   89.02    6.75
  10  -1   6   33.38    5.85
  10  -1   6   34.21    5.61
  10   1   6   30.91    3.73
  11  -1   6   31.93    5.39
  11   1   6   26.24    3.34
  11  -1   6   29.95    5.76
  12  -1   6    4.02    1.84
  12  -1   6    3.51    1.81
  12   1   6    1.45    0.61
  13  -1   6   12.73    3.89
  14  -1   6    2.38    1.64
  14   1   6    3.13    2.07
  15  -1   6    6.74    3.30
  15   1   6    8.53    3.31
  16  -1   6    2.22    1.63
  16   1   6    0.15    1.16
  17  -1   6   55.39    9.62
  17   1   6   46.52    8.23
  18  -1   6   57.14   10.22
  18   1   6   64.61    9.98
  19  -1   6  115.04   14.81
  19   1   6   93.24   12.48
  20  -1   6   48.98    9.66
  20   1   6   47.15    8.95
  24   2  -6    3.17    3.75
  23   2  -6    2.08    2.62
  23  -2  -6   -1.91    2.29
  22   2  -6    5.84    3.50
  22  -2  -6   11.62    5.41
  21   2  -6   -0.14    1.87
  21  -2  -6    5.45    3.38
  20   2  -6    8.95    3.85
  20  -2  -6    5.26    3.30
 -19  -2   6    0.23    0.85
  19   2  -6   -0.48    1.68
  19  -2  -6    2.88    2.43
 -18  -2   6   30.76    4.65
  18   2  -6   24.56    5.93
  18  -2  -6   26.29    6.64
 -17  -2   6   42.05    5.63
  17  -2  -6   44.20    5.05
  17   2  -6   43.15    7.68
  17  -2  -6   29.88    7.19
  16  -2  -6   17.72    3.02
  16   2  -6   14.47    4.39
  16  -2  -6   17.13    5.11
 -16  -2   6   20.96    4.01
  15  -2  -6    0.89    0.78
  15   2  -6    2.56    1.67
  15  -2  -6   -1.20    1.86
 -15  -2   6    2.03    1.25
  14  -2  -6    1.08    0.86
  14   2  -6    1.32    0.55
  14  -2  -6    3.13    2.07
 -14  -2   6    2.56    1.36
  13   2  -6   36.61    6.57
  13  -2  -6   31.70    6.69
 -13  -2   6   36.53    5.37
  13  -2  -6   32.48    3.56
  12   2  -6  160.12   13.93
  12  -2  -6  173.73   15.19
 -12  -2   6  199.89   12.99
  11  -2  -6   32.44    6.37
 -11  -2   6   24.87    4.41
 -10   2   6    2.99    0.86
  10  -2  -6    0.81    1.46
 -10  -2   6    4.20    2.07
   9  -2  -6   38.43    6.63
  -9   2   6   31.64    2.86
  -9  -2   6   36.45    5.31
  -8   2   6    2.69    0.96
   8  -2  -6    4.14    1.99
  -8  -2   6    1.04    0.84
  -7   2   6   14.13    2.24
  -7   2   6   13.27    3.15
   7  -2  -6   12.28    3.11
   7  -2  -6   11.34    3.43
  -7  -2   6   13.34    3.25
  -7   2   6   14.69    3.64
  -6   2   6   54.43    4.74
  -6   2   6   57.62    6.45
   6  -2  -6   61.53    7.68
  -6   2   6   52.12    6.84
   6  -2  -6   49.44    6.29
  -6  -2   6   60.39    6.98
  -5   2   6   67.91    5.57
  -5   2   6   57.87    6.53
   5  -2  -6   60.12    7.39
  -5  -2   6   64.95    8.24
  -5   2   6   61.71    7.28
   5  -2  -6   59.77    6.94
  -5  -2   6   66.26    7.30
  -4   2   6  143.77    8.76
  -4  -2   6   98.29    4.81
  -4   2   6  137.93   10.19
   4  -2  -6  127.90   10.66
  -4  -2   6  123.16   11.17
  -4   2   6  134.19   10.61
   4  -2  -6  129.43   10.36
  -4  -2   6  150.49   11.31
  -3   2   6  130.61    8.91
  -3  -2   6  141.86    6.76
  -3   2   6  143.57   10.56
   3  -2  -6  110.71    9.76
  -3  -2   6  130.92   11.34
  -3   2   6  130.90   10.40
   3  -2  -6  139.78   10.89
  -3  -2   6  156.57   11.39
  -2   2   6   48.65    6.03
   2  -2  -6   48.78    6.23
  -2  -2   6   54.09    6.88
  -2  -2   6   43.00    4.16
  -2   2   6   58.77    6.63
   2  -2  -6   57.12    6.95
  -2  -2   6   39.92    5.73
  -2   2   6   65.32    6.30
  -1   2   6    3.78    1.51
  -1  -2   6    3.36    1.13
   1  -2  -6    1.18    0.28
  -1  -2   6    2.72    1.89
   1  -2  -6    2.15    1.48
  -1  -2   6    2.16    1.46
   0  -2  -6   15.20    3.10
   0  -2   6   13.83    3.42
   0  -2   6   16.63    2.84
   0  -2  -6   11.96    3.13
   0  -2   6   10.79    2.87
   1  -2   6    5.39    2.08
   1  -2   6   10.18    2.46
   1  -2   6    8.87    2.74
  -1  -2  -6   11.36    3.32
   2  -2   6  239.84   14.67
   2   2   6  217.18   12.21
   2  -2   6  254.82   12.95
   3  -2   6   19.91    4.08
   3  -2   6   19.04    3.89
   3   2   6   26.37    3.89
   3  -2   6   24.06    4.10
   4  -2   6   45.61    6.21
   4   2   6   40.91    4.75
   4  -2   6   38.21    5.21
   5  -2   6    6.05    2.20
   5  -2   6    3.13    1.69
   5   2   6    2.15    1.26
   6  -2   6   47.57    6.52
   6   2   6   56.51    5.16
   6  -2   6   60.55    7.26
   7  -2   6   82.21    8.62
   7   2   6   76.92    5.87
   7  -2   6   87.14    9.08
   8  -2   6    3.96    1.60
   8  -2   6    2.14    1.67
   8   2   6    4.30    1.23
   9  -2   6   34.64    5.94
   9  -2   6   35.20    5.65
   9   2   6   37.60    3.58
  10  -2   6   -0.86    0.94
  10  -2   6    0.22    0.55
  10   2   6    0.33    0.35
  11  -2   6   15.43    4.26
  11  -2   6   16.48    3.92
  11   2   6   12.59    1.71
  12   2   6    4.19    0.80
  12  -2   6    3.25    2.16
  13  -2   6   25.32    5.82
  13  -2   6   14.86    3.84
  14  -2   6   39.46    7.54
  14  -2   6   22.95    4.74
  15  -2   6   21.39    5.61
  16  -2   6   21.38    5.46
  17  -2   6    4.24    2.44
  18  -2   6   49.99    9.26
  18   2   6   60.55    9.48
  19  -2   6   -0.24    0.52
  19   2   6   -0.10    1.65
  20  -2   6   48.19    9.60
  20   2   6   39.37    8.13
  22  -3  -6    2.86    2.71
  21  -3  -6    2.40    1.44
  20  -3  -6    2.83    2.10
  19  -3  -6    3.65    2.53
 -19  -3   6    0.61    0.95
 -18  -3   6    7.00    2.36
  18  -3  -6    9.08    3.76
  17  -3  -6  106.06    9.02
  17  -3  -6   77.50   11.13
 -17  -3   6   86.65    8.54
  16  -3  -6   25.64    4.24
  16  -3  -6   23.77    6.03
 -16  -3   6   29.72    4.99
  15  -3  -6    3.66    1.59
 -15  -3   6    0.93    1.12
  15  -3  -6    5.18    3.17
  14  -3  -6    4.62    1.73
 -14  -3   6    3.85    1.75
  14  -3  -6    1.82    1.98
  13  -3  -6    7.42    2.10
 -13  -3   6    4.90    1.97
 -13   3   6    3.63    1.20
  13  -3  -6    7.22    2.94
  12  -3  -6   12.34    2.65
 -12  -3   6    8.90    2.88
 -12   3   6   12.21    2.28
  12  -3  -6   10.65    3.65
  11  -3  -6    7.79    1.86
 -11   3   6   11.43    2.09
 -11  -3   6   14.61    3.58
  11  -3  -6   10.37    3.50
  10  -3  -6   12.95    3.14
 -10  -3   6   14.76    3.67
  10  -3  -6   13.27    4.15
 -10   3   6   17.36    2.82
   9  -3  -6    9.62    2.82
  -9   3   6    8.06    1.96
  -9  -3   6    6.60    2.38
   9  -3  -6   13.10    4.20
  -8   3   6   54.31    5.18
   8  -3  -6   49.75    7.25
  -8  -3   6   67.25    7.59
   8  -3  -6   53.32    6.43
  -7  -3   6    5.12    2.39
   7  -3  -6    4.29    2.57
   7  -3  -6    5.66    2.16
  -7   3   6    5.07    1.68
  -6  -3   6   16.96    4.00
  -6   3   6   15.01    2.92
   6  -3  -6   21.29    4.58
  -6   3   6   22.60    4.59
   6  -3  -6   25.01    4.40
  -5   3   6   72.08    6.58
   5  -3  -6   73.37    8.42
  -5   3   6   81.66    8.22
  -5  -3   6   80.02    8.29
  -5  -3   6   51.22    3.12
   5  -3  -6   76.02    7.79
   4  -3  -6    3.50    2.06
  -4  -3   6    2.55    0.92
  -4   3   6    3.58    1.76
  -4  -3   6    1.19    1.69
   4  -3  -6    4.31    2.29
  -4   3   6    5.67    2.21
   3  -3  -6    2.55    1.46
  -3   3   6    2.76    1.27
  -3  -3   6    3.22    1.14
  -3  -3   6    2.82    1.35
  -3  -3   6    3.46    1.60
   3  -3  -6    3.72    1.63
  -3   3   6    1.24    1.01
   2  -3  -6   12.80    3.24
  -2   3   6   16.11    3.86
  -2  -3   6   13.44    2.59
  -2  -3   6   11.63    3.45
  -2  -3   6   10.89    3.05
   2  -3  -6   14.62    3.49
  -2   3   6    9.47    2.73
   1  -3  -6  135.16   11.03
  -1  -3   6  161.33    9.55
  -1  -3   6  139.05   11.59
   1  -3  -6  135.39   10.37
  -1   3   6  167.05   11.63
   0   3   6   18.02    3.98
   0  -3   6   12.09    3.37
   0  -3  -6   16.71    3.34
   0  -3   6   12.77    3.46
   0  -3   6   17.22    3.27
   1  -3   6   15.30    3.06
   1  -3   6   32.72    5.27
  -1  -3  -6   28.78    4.33
   1  -3   6   30.91    5.29
   1   3   6   30.15    4.91
   2  -3   6   25.74    4.14
   2  -3   6   19.12    4.22
   2   3   6   16.04    2.94
   3  -3   6   27.39    4.69
   3   3   6   16.66    3.10
   3  -3   6   21.35    4.70
   4   3   6  109.08    7.48
   4  -3   6  121.12   10.60
   5  -3   6    2.69    1.88
   5  -3   6    3.26    1.99
   5   3   6    3.57    1.12
   6   3   6   87.95    5.93
   6  -3   6   86.35    8.92
   7  -3   6  124.99   11.03
   7   3   6  138.43    7.10
   8  -3   6  102.20    9.92
   8  -3   6   74.92    8.89
   9  -3   6   49.85    6.99
   9  -3   6   69.58    8.74
  10  -3   6    1.44    0.91
  10  -3   6   -0.21    0.64
  11  -3   6   16.04    4.40
  11  -3   6   14.38    3.63
  12  -3   6    4.94    2.22
  12  -3   6    7.90    3.08
  13  -3   6   -0.03    1.09
  13  -3   6   -0.40    0.91
  14  -3   6    3.88    2.75
  14  -3   6    6.25    2.40
  15  -3   6    3.02    2.04
  15  -3   6    2.81    1.83
  16  -3   6    2.82    2.67
  16  -3   6    1.45    1.59
  17  -3   6   36.24    7.83
  18  -3   6    8.61    3.68
  19  -3   6    3.12    1.96
  22  -4  -6   42.04    9.07
  21  -4  -6    4.10    3.24
  20  -4  -6   10.02    4.83
 -19  -4   6    5.47    2.23
  19  -4  -6    8.33    4.11
 -18  -4   6    2.60    1.97
  18  -4  -6   -0.67    1.16
  17  -4  -6   11.63    3.30
 -17  -4   6   12.67    3.40
  17  -4  -6   16.27    4.97
  16  -4  -6    8.28    2.84
 -16  -4   6    5.59    2.51
  16  -4  -6    0.05    0.57
  15  -4  -6    1.14    1.48
  15  -4  -6    2.66    2.70
  14  -4  -6    6.54    2.41
 -14   4   6    4.00    1.59
  14  -4  -6    3.72    1.77
  13  -4  -6   11.97    3.24
 -13   4   6   13.66    3.02
  13  -4  -6    9.79    3.62
  12  -4  -6  186.98   15.76
  12  -4  -6  166.78   11.60
 -12   4   6  186.39   11.03
  12  -4  -6  201.59   12.63
  11  -4  -6   67.89    9.27
 -11   4   6   68.53    6.66
  11  -4  -6   66.75    7.23
  11  -4  -6   74.10    7.22
  10  -4  -6  163.73   14.17
  10  -4  -6  148.53   11.08
 -10   4   6  162.62   10.39
  10  -4  -6  190.32   11.51
   9  -4  -6   65.69    8.52
  -9   4   6   53.93    6.03
   9  -4  -6   45.82    6.10
   8  -4  -6    0.51    0.77
  -8   4   6   -0.57    0.62
   7  -4  -6   18.77    3.95
  -7   4   6   22.06    3.96
   7  -4  -6   24.73    4.99
   6  -4  -6    8.65    2.67
  -6   4   6    6.69    2.36
   6  -4  -6    6.93    2.57
   5  -4  -6  166.38   12.00
  -5   4   6  158.51   11.29
   5  -4  -6  171.86   13.04
  -5  -4   6  155.13    7.98
  -4  -4   6   45.84    4.45
   4  -4  -6   52.85    6.66
  -4   4   6   57.54    6.71
   4  -4  -6   46.04    6.72
  -3   4   6    4.57    2.58
  -3  -4   6    3.46    1.64
   3  -4  -6    1.37    1.43
  -2   4   6  102.90    9.71
  -2  -4   6   92.77    7.10
   2  -4  -6   99.31    9.25
  -1   4   6   24.93    4.73
  -1  -4   6   14.42    3.71
   1  -4  -6   21.15    3.99
  -1  -4   6   18.30    3.32
   0   4   6    3.59    1.89
   0  -4   6    3.64    2.05
   0  -4  -6    1.58    1.58
   0  -4   6    0.33    0.73
   1   4   6    1.70    0.61
   1  -4   6    1.53    0.84
  -1  -4  -6    3.72    1.60
   1  -4   6    2.52    1.34
   2   4   6   16.23    4.07
   2  -4   6   12.70    3.48
  -2  -4  -6   18.68    3.23
   2  -4   6   21.02    4.01
   3  -4   6    3.30    1.57
  -3  -4  -6    3.51    1.69
   3  -4   6    3.68    2.07
   4  -4   6   74.98    8.15
   4  -4   6   99.24    9.78
   5  -4   6   95.78    9.54
   5  -4   6  108.16   10.39
   6  -4   6   15.25    3.85
   6  -4   6    9.39    2.97
   7  -4   6   24.16    5.16
   7  -4   6   24.31    4.78
   8  -4   6   25.44    5.01
   8  -4   6   32.99    6.12
   9  -4   6    0.44    1.06
   9  -4   6    1.31    1.62
  10  -4   6    1.26    0.85
  10  -4   6    4.56    2.25
  11  -4   6    2.56    1.68
  11  -4   6   -1.29    1.07
  12  -4   6   -0.24    0.64
  12  -4   6    1.75    1.82
  13  -4   6   11.97    4.47
  13  -4   6    7.85    2.99
  14  -4   6    6.21    2.51
  14  -4   6    9.79    3.49
  15  -4   6   23.49    5.89
  15  -4   6   23.26    4.80
  16  -4   6    2.00    2.31
  16  -4   6    0.01    0.68
  17  -4   6   38.34    8.37
  17  -4   6   23.69    4.90
  18  -4   6    4.57    2.84
  18  -4   6    1.35    1.32
  19  -4   6    5.20    3.63
  21  -5  -6    5.99    4.66
 -20  -5   6   11.90    3.53
  20  -5  -6   16.84    5.60
  19  -5  -6   21.00    6.05
  18  -5  -6    1.98    2.44
  17  -5  -6    4.60    2.18
  17  -5  -6    8.15    3.97
  16  -5  -6   45.17    6.86
  16  -5  -6   32.21    7.19
  15  -5  -6    9.17    3.08
  15  -5  -6   13.71    4.90
  14  -5  -6   13.25    3.74
 -14   5   6   18.87    3.82
  14  -5  -6   23.53    5.92
  13  -5  -6   45.30    7.80
 -13   5   6   34.16    5.06
  13  -5  -6   34.89    5.19
  13  -5  -6   39.94    6.16
 -12   5   6   21.05    4.05
  12   5  -6   13.51    1.62
  12  -5  -6   18.77    3.82
  12  -5  -6   28.95    6.24
  12  -5  -6   32.80    5.38
  11  -5  -6    5.60    2.03
 -11   5   6    6.50    2.38
  11   5  -6    3.45    0.87
  11  -5  -6    5.63    2.83
  11  -5  -6    4.70    1.95
  10  -5  -6  118.27   10.01
  10  -5  -6  160.30   13.99
 -10   5   6  109.36    9.79
  10   5  -6  103.40    5.45
  10  -5  -6  143.29   11.03
   9  -5  -6    6.09    2.28
   9   5  -6    4.88    1.06
   9  -5  -6    9.30    3.52
  -9   5   6    5.30    1.84
   8  -5  -6   40.84    5.82
  -8   5   6   45.12    5.90
   8  -5  -6   41.57    6.79
   8   5  -6   53.05    3.93
   7   5  -6    4.27    1.17
  -7   5   6    3.49    2.09
   7  -5  -6    3.24    2.05
   6   5  -6   88.89    5.74
  -6   5   6   78.92    8.28
   6  -5  -6  102.72   10.24
  -6  -5   6   83.05    5.94
  -5  -5   6    6.90    1.88
  -5   5   6    5.57    2.35
   5   5  -6    6.54    1.58
   5  -5  -6    6.80    3.01
   4   5  -6   16.60    2.60
  -4  -5   6   17.67    3.15
  -4   5   6   18.13    4.17
   4  -5  -6   21.52    4.49
  -3   5   6    6.51    2.78
  -3  -5   6    8.32    2.15
   3   5  -6    8.56    1.93
   3  -5  -6   11.79    3.39
  -2   5   6   19.60    4.95
  -2  -5   6   15.15    3.39
   2   5  -6   11.66    2.44
   2  -5  -6   12.37    3.49
  -1   5   6  115.99   11.31
  -1  -5   6  111.36    8.88
   1   5  -6   93.57    7.20
   1  -5  -6  119.60    9.90
   0   5   6   50.98    7.80
   0  -5   6   49.02    6.27
   0  -5  -6   47.52    6.23
   1  -5   6  171.41   12.08
  -1  -5  -6  198.92   12.31
   1   5   6  201.21   15.75
   2  -5   6   32.25    5.16
  -2  -5  -6   44.31    5.37
   2  -5   6   46.93    6.95
   2   5   6   43.92    7.27
   3  -5   6  177.27   13.35
  -3  -5  -6  194.13   10.93
   3  -5   6  173.41   13.90
  -4  -5  -6  457.58   17.63
   4  -5   6  494.37   24.67
   5  -5   6  149.34   12.63
   5  -5   6   83.47    9.52
   6  -5   6   24.61    5.37
   6  -5   6   41.85    6.56
   7  -5   6    1.67    1.74
   7  -5   6    1.21    0.41
   8  -5   6    4.42    3.04
   8  -5   6    1.18    1.00
   9  -5   6   16.49    4.65
   9  -5   6   43.61    6.75
  10  -5   6   39.34    7.28
  10  -5   6   32.09    5.89
  11  -5   6    0.59    1.08
  11  -5   6    1.82    1.21
  12  -5   6   46.10    7.08
  12  -5   6   28.13    6.62
  13  -5   6    6.38    3.51
  13  -5   6    3.50    1.89
  14  -5   6   69.23    8.68
  14  -5   6   77.59   11.16
  15  -5   6   30.72    7.18
  15  -5   6   18.58    4.54
  16  -5   6    3.98    2.11
  16  -5   6    4.13    2.98
  17  -5   6   10.82    4.47
  17  -5   6    7.61    2.84
  18  -5   6   10.79    4.57
  20  -6  -6    1.97    3.03
  19  -6  -6    8.04    4.22
  18  -6  -6   30.66    7.44
  17  -6  -6   11.83    3.75
  17  -6  -6    9.41    4.08
  16  -6  -6   18.69    4.81
  16  -6  -6   23.30    6.33
  15  -6  -6    1.86    1.60
  15  -6  -6    0.92    0.46
  14  -6  -6    1.28    0.99
  14  -6  -6    0.07    1.04
  13  -6  -6   79.19   10.89
  13  -6  -6   91.77   10.44
  12  -6  -6    1.75    1.67
  12  -6  -6    1.46    1.39
 -12   6   6   -0.44    0.57
  12  -6  -6    1.35    1.31
 -11   6   6    0.91    0.12
  11  -6  -6   -0.85    0.67
  11  -6  -6    2.21    2.39
 -10   6   6   72.01    8.58
  10  -6  -6   78.45   10.17
  10   6  -6   92.11    6.25
  10  -6  -6   83.70    9.22
   9  -6  -6    4.57    2.47
   9   6  -6    3.75    1.37
   9  -6  -6    6.02    3.19
  -9   6   6    1.01    0.68
   8   6  -6    8.86    1.91
  -8   6   6   13.42    3.52
   8  -6  -6   14.41    4.10
  -7   6   6   24.48    4.94
   7   6  -6   36.19    4.12
   7  -6  -6   26.51    5.44
  -6   6   6   16.04    4.18
   6  -6  -6   23.83    4.93
   6   6  -6   21.54    3.27
  -6  -6   6   27.07    3.99
  -5   6   6  109.86   11.08
   5  -6  -6  121.10   11.29
   5   6  -6  104.65    7.82
  -4  -6   6   13.98    3.22
   4   6  -6   15.80    3.09
  -4   6   6   13.87    4.01
   4  -6  -6   16.13    4.00
  -3  -6   6    1.74    1.21
  -3   6   6    2.17    1.42
   3   6  -6    4.26    1.74
   3  -6  -6    6.00    2.39
  -2   6   6    6.79    3.01
  -2  -6   6    7.97    2.36
   2  -6  -6    7.92    2.65
  -1   6   6   10.62    3.51
  -1  -6   6    8.08    2.66
   1  -6  -6   12.93    3.19
   0  -6   6    8.14    2.76
   0   6  -6    6.92    2.12
   0  -6  -6    7.40    2.35
  -1   6  -6   51.10    6.07
   1  -6   6   57.98    7.27
  -1  -6  -6   52.81    6.24
  -2  -6  -6    9.96    2.60
   2  -6   6   11.88    3.64
  -2   6  -6   10.89    2.94
  -3   6  -6   54.98    6.63
   3  -6   6   56.98    7.60
  -3  -6  -6   69.95    6.53
  -4  -6  -6    2.84    1.38
  -4   6  -6    2.81    1.66
   4  -6   6    3.36    1.99
   5  -6   6   -1.37    1.20
  -5  -6  -6    0.51    0.71
   6  -6   6   11.60    3.51
   6  -6   6   10.26    3.40
   7  -6   6    8.85    3.07
   7  -6   6    9.03    3.47
   8  -6   6    1.70    1.66
   8  -6   6    1.01    1.59
   9  -6   6   87.18   11.21
   9  -6   6   77.31    9.44
  10  -6   6    8.33    3.13
  10  -6   6    9.99    4.12
  11  -6   6   27.67    6.39
  11  -6   6   26.68    5.51
  12  -6   6   15.75    4.09
  12  -6   6   10.13    3.81
  13  -6   6   27.25    6.62
  13  -6   6   20.03    4.63
  14  -6   6    1.29    1.60
  14  -6   6    3.01    2.19
  15  -6   6    5.75    3.35
  15  -6   6    3.39    2.19
  16  -6   6    1.21    2.67
  16  -6   6   -1.02    1.29
  17  -6   6   12.05    3.75
  17  -6   6   15.33    5.76
  18  -6   6   15.80    5.76
  19  -7  -6    3.68    3.77
  18  -7  -6    2.52    2.62
  17  -7  -6    2.92    1.60
  17  -7  -6   -2.36    1.78
  16  -7  -6    1.83    1.86
  16  -7  -6    2.15    3.05
  15  -7  -6   21.16    5.29
  15  -7  -6   21.19    6.08
  14  -7  -6    8.44    3.86
  14  -7  -6    9.09    3.82
  13  -7  -6   24.82    5.64
  13  -7  -6   15.93    4.51
  12  -7  -6   28.98    6.43
  12  -7  -6   42.32    7.36
  11  -7  -6   91.58   11.52
  11  -7  -6  100.79   11.12
  10  -7  -6    3.41    2.54
  10  -7  -6    4.83    2.61
   9  -7  -6   44.25    7.49
   9  -7  -6   44.59    7.19
   8   7  -6   11.08    2.68
   8  -7  -6    8.15    3.15
   7   7  -6    6.74    2.28
   7  -7  -6    4.45    2.98
   6  -7  -6   71.43    9.12
  -6  -7   6   73.02    7.46
   5  -7  -6  108.76   11.13
  -5  -7   6  122.59   10.29
  -4  -7   6    1.39    1.21
   4  -7  -6    1.31    1.82
  -3  -7   6   26.67    5.06
   3  -7  -6   20.88    4.75
  -2  -7   6   67.37    8.09
   2  -7  -6   70.83    8.15
   2   7  -6   59.90    6.98
  -1  -7   6   14.79    3.85
   1   7  -6   11.20    3.35
   1  -7  -6   10.77    2.98
   0  -7   6    3.83    2.27
   0   7  -6    1.61    1.43
   0  -7  -6    2.13    1.52
  -1   7  -6   30.89    5.21
   1  -7   6   34.14    6.02
  -1  -7  -6   29.77    4.77
   2  -7   6    6.66    2.56
  -2   7  -6    3.85    1.98
  -2  -7  -6    3.18    1.40
   3  -7   6    9.35    3.01
  -3  -7  -6    6.36    2.16
  -4  -7  -6    1.80    1.31
   4  -7   6    1.31    0.97
   5  -7   6   65.35    8.96
  -5  -7  -6   43.14    4.46
   6  -7   6   57.72    8.62
   7  -7   6    6.17    2.28
   7  -7   6    8.43    3.19
   8  -7   6    1.04    1.63
   8  -7   6    1.95    0.57
   9  -7   6   21.21    5.19
   9  -7   6   17.75    5.19
  10  -7   6   19.61    4.96
  10  -7   6   21.72    5.87
  11  -7   6   48.28    9.10
  11  -7   6   49.39    7.90
  12  -7   6   17.85    4.69
  12  -7   6   25.04    6.50
  13  -7   6    8.27    3.71
  13  -7   6    4.89    2.60
  14  -7   6    8.02    3.50
  14  -7   6   15.96    5.70
  15  -7   6   32.12    6.17
  15  -7   6   32.12    7.87
  16  -7   6    2.92    1.44
  16  -7   6    5.68    3.26
  17  -7   6    2.52    2.77
  17  -8  -6   37.32    7.77
  17  -8  -6   36.00    8.40
  16  -8  -6    4.21    3.13
  16  -8  -6    2.66    3.02
  15  -8  -6   36.30    7.57
  15  -8  -6   34.05    7.75
  14  -8  -6   19.61    5.35
  14  -8  -6   33.92    7.43
  13  -8  -6    8.50    3.22
  13  -8  -6    9.07    4.06
  12  -8  -6    4.97    3.20
  12  -8  -6    0.15    1.23
  11  -8  -6    3.20    2.45
  11  -8  -6   -1.19    1.45
  10  -8  -6   63.75    9.69
  10  -8  -6   72.53    9.91
   9  -8  -6    8.20    3.44
   9  -8  -6    4.52    2.81
   8  -8  -6   13.95    4.25
   7  -8  -6    8.00    3.32
   6  -8  -6   43.04    7.17
   6   8  -6   45.10    6.22
  -6  -8   6   60.45    7.37
  -5  -8   6   20.13    4.45
   5   8  -6   31.19    5.17
   5  -8  -6   29.01    5.98
  -4  -8   6   14.52    3.76
   4   8  -6   11.05    3.14
   4  -8  -6    7.80    3.05
  -3  -8   6   54.73    7.74
   3  -8  -6   42.65    6.76
   3   8  -6   41.19    6.02
  -2  -8   6   12.82    3.81
   2   8  -6    9.24    2.85
   2  -8  -6   15.70    4.02
  -1  -8   6   10.84    3.29
   1   8  -6    8.17    2.93
   1  -8  -6   10.66    3.10
   0  -8   6    0.27    1.57
   0  -8  -6    1.85    1.55
  -1  -8  -6   33.92    5.38
   1  -8   6   34.00    6.37
   2  -8   6   15.23    4.30
  -2  -8  -6   17.78    3.53
   3  -8   6   12.22    3.90
  -3  -8  -6   11.73    2.87
   4  -8   6   59.09    8.75
  -4  -8  -6   55.15    5.91
  -5  -8  -6    9.97    2.27
   5  -8   6    6.02    2.68
   6  -8   6    5.36    2.96
   7  -8   6    2.38    1.29
   8  -8   6    1.75    1.11
   9  -8   6    3.44    1.47
   9  -8   6    0.80    2.06
  10  -8   6    2.03    2.18
  10  -8   6    3.94    3.05
  11  -8   6   12.39    4.22
  11  -8   6   14.70    5.04
  12  -8   6   31.00    7.39
  12  -8   6   50.17    8.14
  13  -8   6    4.29    2.47
  13  -8   6    6.34    3.46
  14  -8   6    4.19    2.89
  14  -8   6    2.77    1.76
  15  -8   6   17.45    4.84
  15  -8   6    5.25    3.48
  17  -9  -6   10.98    4.51
  16  -9  -6    6.49    3.77
  16  -9  -6    3.72    3.27
  15  -9  -6   64.02   10.86
  15  -9  -6   67.12   10.94
  14  -9  -6    2.47    1.59
  14  -9  -6    3.60    3.15
  13  -9  -6   13.62    4.78
  13  -9  -6   10.98    4.75
  12  -9  -6    4.58    2.90
  12  -9  -6    2.50    3.39
  11  -9  -6    9.63    4.10
  11  -9  -6   11.41    4.63
  10  -9  -6   -0.23    0.50
  10  -9  -6   -0.90    0.77
   9  -9  -6    1.70    2.57
   9  -9  -6    3.12    1.94
   8  -9  -6    4.54    2.42
   7  -9  -6  211.57   17.11
  -6  -9   6   13.32    3.85
   6  -9  -6   20.03    5.30
  -5  -9   6    4.25    2.68
   5  -9  -6    4.07    2.37
  -4  -9   6    6.57    3.07
   4  -9  -6    1.33    1.41
  -3  -9   6    6.79    3.04
   3  -9  -6    4.83    2.50
  -2  -9   6   55.95    8.65
   2  -9  -6   49.75    7.25
  -1  -9   6   10.34    3.63
   1  -9  -6   19.18    4.42
   0  -9   6    6.06    2.76
   0  -9  -6    3.18    1.82
   1  -9   6   54.54    8.45
  -1  -9  -6   58.17    7.23
   2  -9   6    8.09    3.56
  -2  -9  -6   10.28    2.85
   3  -9   6   46.76    8.40
  -3  -9  -6   56.64    6.41
   4  -9   6   27.27    6.59
  -4  -9  -6   24.05    3.95
   5  -9   6   17.96    5.35
   6  -9   6   10.50    4.06
   7  -9   6    5.93    2.86
   8  -9   6    2.97    2.67
   9  -9   6   38.61    8.31
  10  -9   6    3.01    1.96
  10  -9   6    5.30    3.54
  11  -9   6    0.57    0.78
  11  -9   6    0.90    0.19
  12  -9   6   11.10    3.83
  12  -9   6   17.54    6.02
  13  -9   6    4.14    2.66
  13  -9   6   -1.95    1.95
  14  -9   6   10.46    3.94
  14  -9   6   10.68    4.46
  15  -9   6   -1.38    0.77
  16 -10  -6    2.15    2.79
  15 -10  -6   -2.18    2.12
  14 -10  -6    1.83    1.61
  14 -10  -6    5.06    3.09
  13 -10  -6   -0.65    1.63
  13 -10  -6    1.04    1.60
  12 -10  -6   40.47    8.29
  12 -10  -6   50.99    9.64
  11 -10  -6   19.08    5.89
  11 -10  -6   21.48    6.01
  10 -10  -6    6.56    3.40
  10 -10  -6    3.51    2.77
   9 -10  -6    4.74    2.68
   9 -10  -6    4.13    2.97
   8 -10  -6   19.25    5.09
   7 -10  -6    1.91    1.99
  -6 -10   6    3.15    2.21
   6 -10  -6    1.83    0.53
  -5 -10   6    0.63    0.47
   5 -10  -6    0.07    1.21
  -4 -10   6    1.10    0.66
   4 -10  -6    1.90    0.78
  -3 -10   6    1.90    1.47
   3 -10  -6   -0.82    0.75
  -2 -10   6    3.55    1.75
   2 -10  -6    4.80    2.09
  -1 -10   6    2.03    2.13
   1 -10  -6   10.28    3.37
   0 -10   6   13.06    4.27
   0 -10  -6   21.11    4.54
   1 -10   6    0.48    1.44
  -1 -10  -6    1.69    1.75
   2 -10   6    2.97    1.72
  -2 -10  -6    5.82    2.41
   3 -10   6    3.71    2.74
   4 -10   6    8.13    3.57
   5 -10   6    1.58    2.70
   6 -10   6    9.80    4.10
   7 -10   6    5.48    3.43
   8 -10   6    0.58    1.22
   9 -10   6    3.42    2.39
  10 -10   6   -0.18    0.79
  11 -10   6   -1.39    1.11
  11 -10   6   -1.38    0.80
  12 -10   6    1.42    1.97
  12 -10   6   -2.28    2.40
  13 -10   6    6.74    3.00
  14 -10   6    3.61    3.11
  15 -11  -6    2.35    1.87
  14 -11  -6    7.10    3.47
  13 -11  -6    2.47    2.63
  12 -11  -6   20.81    6.25
  12 -11  -6   17.91    5.72
  11 -11  -6   -0.34    1.37
  11 -11  -6    2.68    2.99
  10 -11  -6   12.74    4.91
  10 -11  -6   15.06    5.02
   9 -11  -6    7.96    3.50
   8 -11  -6    2.93    2.79
   7 -11  -6   15.60    4.79
   6 -11  -6    0.56    0.49
  -5 -11   6    2.51    2.72
   5 -11  -6   -2.25    2.66
  -4 -11   6   13.65    4.59
   4 -11  -6    6.69    2.89
  -3 -11   6    6.65    3.08
   3 -11  -6    3.12    1.67
  -2 -11   6    6.86    3.37
   2 -11  -6    5.88    2.46
  -1 -11   6    3.91    2.99
   1 -11  -6    0.43    0.52
   0 -11   6    4.19    3.34
   0 -11  -6    1.39    1.32
   1 -11   6   11.80    4.60
  -1 -11  -6   13.64    3.68
   2 -11   6    0.35    1.86
   3 -11   6    7.35    3.51
   4 -11   6    1.86    2.13
   5 -11   6    2.72    2.28
   6 -11   6    0.50    1.20
   7 -11   6    6.30    3.23
   8 -11   6    8.37    4.39
   9 -11   6    1.66    1.80
  10 -11   6    9.88    4.70
  12 -11   6    1.95    2.20
  13 -11   6    3.14    2.55
  13 -12  -6    5.21    3.32
  12 -12  -6    6.44    3.97
  11 -12  -6    2.59    2.09
  10 -12  -6    4.29    2.08
  10 -12  -6    5.70    2.92
   9 -12  -6   -1.78    0.99
   8 -12  -6    0.09    1.62
   7 -12  -6   -0.10    2.07
   6 -12  -6   -0.67    1.33
  -5 -12   6   15.33    5.00
   5 -12  -6   17.79    4.89
  -4 -12   6   21.75    6.05
   4 -12  -6   16.52    4.92
  -3 -12   6   -2.37    3.11
   3 -12  -6    3.32    2.23
  -2 -12   6    3.79    2.75
   2 -12  -6    3.68    1.76
  -1 -12   6    1.08    0.45
   1 -12  -6    3.47    1.73
   0 -12   6   -0.07    2.56
   1 -12   6    1.15    2.84
   2 -12   6    5.81    3.20
   3 -12   6    4.46    3.35
   4 -12   6    2.70    2.32
   5 -12   6   -1.61    2.47
   6 -12   6    3.72    3.24
   7 -12   6   15.08    5.61
   8 -13  -6    8.59    4.37
   7 -13  -6    0.66    2.21
   6 -13  -6   -0.42    0.84
   5 -13  -6    6.94    2.70
   4 -13  -6    9.38    3.95
  -3 -13   6    3.51    2.82
  -2 -13   6   23.53    6.80
  -1 -13   6   11.87    5.66
   0 -13   6   -2.14    2.91
   1 -13   6    2.99    3.45
   2 -13   6    6.28    3.11
   3 -13   6   -0.80    1.89
   4 -13   6    5.64    3.90
  22   0  -7   -1.14    2.05
  21   0  -7    4.21    3.10
  20   0  -7    2.57    2.55
  19   0  -7   -0.02    2.52
  18   0  -7    2.14    3.11
 -18   0   7    0.31    0.31
 -17   0   7    0.97    0.89
  17   0  -7    1.90    2.30
  16   0  -7   -0.25    1.13
 -16   0   7    2.39    1.06
 -15   0   7    0.08    0.67
  15   0  -7   -2.24    2.15
 -14   0   7    1.46    1.47
  14   0  -7    3.62    3.15
 -13   0   7    2.03    1.49
  13   0  -7   -0.65    1.16
 -12   0   7   -1.19    0.45
  12   0  -7    2.78    1.65
 -11   0   7    1.11    1.28
  11   0  -7    2.68    2.14
  10   0  -7    1.81    1.44
 -10   0   7    1.36    1.56
   9   0  -7    0.13    0.98
  -9   0   7    0.90    0.98
   8   0  -7   -0.63    1.51
  -8   0   7    1.06    0.87
   7   0  -7   11.68    4.11
  -7   0   7    9.46    3.08
  -6   0   7    0.05    0.74
  -5   0   7   -0.44    0.14
  -4   0   7    0.48    0.42
  -4   0   7    0.29    0.35
  -4   0   7    0.63    1.05
  -3   0   7    0.15    0.08
  -3   0   7    0.82    0.54
  -3   0   7    0.25    0.84
  -3   0   7    0.83    0.95
  -2   0   7    0.41    0.62
  -2   0   7    0.66    0.42
  -2   0   7   -0.28    0.83
  -1   0   7   -0.72    0.97
  -1   0   7   -0.41    0.59
  -1   0   7    0.49    0.65
   0   0   7   -1.69    1.56
   0   0   7   -0.54    0.33
   0   0   7   -0.27    0.71
   1   0   7   -0.88    1.18
   1   0   7    2.04    1.58
   1   0   7   -0.51    0.62
   2   0   7   -0.14    0.83
   2   0   7   -0.05    0.77
   2   0   7    1.17    1.05
   3   0   7    5.76    3.57
   3   0   7    1.57    2.44
   3   0   7    7.34    2.98
   4   0   7    4.86    2.85
   4   0   7    3.82    2.02
   4   0   7   10.25    3.93
   5   0   7    0.24    0.26
   5   0   7    1.34    1.10
   5   0   7    0.12    0.72
   6   0   7   -1.54    1.80
   6   0   7    0.97    0.92
   6   0   7   -0.23    0.46
   7   0   7    1.35    1.22
   7   0   7   -1.67    1.53
   8   0   7   -0.87    0.97
   8   0   7   -1.37    1.15
   9   0   7   -1.22    1.46
   9   0   7   -0.22    0.87
  10   0   7    0.90    1.21
  11   0   7    1.45    1.79
  12   0   7   -0.38    1.17
  13   0   7    0.11    0.50
  14   0   7   12.36    4.35
  15   0   7    0.82    1.46
  16   0   7   -0.88    1.32
  17   0   7    0.74    1.17
  18   0   7    5.24    2.91
  22   1  -7    1.73    1.95
  22  -1  -7    1.53    1.05
  21   1  -7   43.24    8.54
  21  -1  -7   16.80    5.83
  20   1  -7    6.27    3.21
  20  -1  -7    8.98    4.24
  19   1  -7    0.61    0.98
  19  -1  -7    4.80    2.67
 -18  -1   7    2.31    1.45
  18   1  -7   -0.02    1.28
  18  -1  -7   -0.09    1.75
  17   1  -7   16.10    5.03
  17  -1  -7   16.58    4.94
 -17  -1   7   19.67    3.94
  16   1  -7    3.56    3.04
  16  -1  -7   -1.22    1.92
 -16  -1   7    0.52    0.89
 -15   1   7    3.79    1.63
  15   1  -7    3.26    1.93
  15  -1  -7    4.04    2.89
 -15  -1   7    3.72    1.80
 -14   1   7   15.58    3.49
  14   1  -7   14.86    4.37
 -14  -1   7   13.96    3.45
  14  -1  -7   18.21    4.95
  13   1  -7   -0.17    0.74
 -13   1   7   -0.57    0.69
 -12  -1   7    0.88    1.16
 -12   1   7    0.43    0.77
  12   1  -7    3.23    2.61
  12  -1  -7    0.92    0.13
 -11   1   7    1.65    1.23
 -11  -1   7    2.67    1.55
  11   1  -7    4.52    3.05
  11  -1  -7   -0.23    1.74
 -10  -1   7   37.26    5.68
 -10   1   7   41.24    5.81
  10   1  -7   28.83    5.86
  10  -1  -7   37.05    6.69
  -9   1   7    9.80    2.88
   9  -1  -7    8.90    3.03
  -8  -1   7    1.38    1.07
   8  -1  -7    1.12    0.18
  -8   1   7    2.41    1.64
  -7  -1   7   10.59    3.06
   7  -1  -7    5.32    2.26
  -7   1   7    7.96    2.52
  -6  -1   7    3.17    1.59
   6  -1  -7    1.00    0.62
  -6   1   7    2.90    0.65
  -6   1   7    1.52    0.52
  -6   1   7    1.95    1.30
  -5  -1   7    4.12    1.90
  -5   1   7    4.15    1.21
   5  -1  -7    3.09    1.52
  -5   1   7    7.30    2.46
  -4   1   7   20.23    2.90
  -4   1   7   24.08    4.56
  -4  -1   7   24.50    4.54
  -4  -1   7   19.40    1.99
   4  -1  -7   24.43    4.74
  -4  -1   7   19.31    2.05
  -3   1   7    3.27    1.60
  -3  -1   7    6.40    1.46
  -3   1   7    5.07    1.56
  -3  -1   7    7.09    2.71
  -3   1   7    4.79    2.35
  -2   1   7    7.40    2.09
  -2   1   7    7.92    2.67
  -2  -1   7    9.40    1.94
  -2  -1   7    7.66    2.82
  -2   1   7    9.78    3.18
  -1  -1   7   79.71    8.67
  -1   1   7   75.76    8.39
  -1  -1   7   62.06    7.96
  -1   1   7   65.53    7.81
  -1  -1   7   75.93    5.97
   0   1   7   26.03    4.85
   0   1   7   26.35    4.62
   0  -1   7   25.41    5.05
   0  -1   7   26.08    5.04
   0  -1   7   25.24    3.64
   1  -1   7    2.53    1.44
   1  -1   7    2.79    1.88
   1  -1   7    2.19    1.91
   1   1   7    2.11    1.50
   1   1   7    3.34    1.99
   2   1   7    4.88    2.51
   2  -1   7    7.02    2.10
   2  -1   7    5.43    2.33
   2   1   7    4.44    1.87
   2  -1   7    6.56    2.40
   3  -1   7   30.41    4.74
   3   1   7   31.03    5.57
   3   1   7   29.18    4.65
   3  -1   7   25.41    4.72
   3  -1   7   26.38    4.98
   4  -1   7   33.12    5.01
   4  -1   7   29.53    5.50
   4   1   7   23.73    4.81
   4  -1   7   30.72    5.11
   5  -1   7   63.15    7.30
   5  -1   7   57.55    7.67
   5   1   7   66.23    8.09
   5  -1   7   56.77    6.93
   6  -1   7   61.58    7.40
   6  -1   7   67.05    8.18
   6  -1   7   53.84    6.64
   7  -1   7    3.67    2.08
   7  -1   7    1.44    1.01
   7  -1   7    4.17    2.31
   8  -1   7    5.00    2.03
   8  -1   7    8.17    2.80
   8   1   7    6.91    2.05
   8  -1   7    7.40    2.60
   9  -1   7   17.97    4.25
   9  -1   7   16.92    3.59
   9  -1   7   17.52    4.33
   9   1   7   14.44    2.89
  10  -1   7   48.80    7.60
  10  -1   7   33.13    6.00
  10  -1   7   29.41    4.72
  10   1   7   40.36    4.69
  11  -1   7    0.31    0.66
  11  -1   7    0.21    0.60
  11  -1   7   -0.01    0.54
  12  -1   7   24.40    5.21
  12  -1   7   25.62    5.82
  12   1   7   39.43    6.86
  13  -1   7    1.45    1.56
  13   1   7   -1.48    1.28
  14  -1   7    0.43    0.60
  14   1   7    2.09    1.72
  15  -1   7    5.61    3.18
  15   1   7    7.20    3.11
  16  -1   7   -1.81    1.27
  16   1   7    3.32    1.85
  17  -1   7   27.67    7.14
  17   1   7   22.66    5.88
  18  -1   7    1.03    0.69
  18   1   7    1.10    2.44
  22   2  -7   27.51    6.98
  21   2  -7   26.70    6.86
  21  -2  -7   39.02    8.87
  20   2  -7    0.60    0.82
  20  -2  -7    1.34    1.94
  19   2  -7    6.89    3.14
  19  -2  -7    1.12    2.36
 -18  -2   7    3.07    1.32
  18   2  -7    3.18    2.34
  18  -2  -7    2.83    2.12
 -17  -2   7   -0.19    0.34
  17  -2  -7   -0.29    1.10
 -16  -2   7    4.59    2.10
  16  -2  -7    4.51    3.21
 -15  -2   7    0.34    0.48
  15  -2  -7    1.24    1.89
 -14  -2   7    1.25    1.59
  14  -2  -7    0.42    0.42
 -13  -2   7  155.15   12.33
  13  -2  -7  188.49   16.75
 -12  -2   7   99.82    9.72
  12  -2  -7   96.38   12.08
  11  -2  -7  364.18   22.99
 -11  -2   7  362.78   19.62
  10  -2  -7  103.50   11.70
 -10  -2   7  129.04   11.20
   9  -2  -7   15.56    4.27
  -9   2   7    7.74    1.19
  -9  -2   7   12.36    3.47
   8  -2  -7   31.35    6.20
  -8   2   7   24.09    2.45
  -8  -2   7   35.41    5.81
  -7   2   7   17.50    2.46
   7  -2  -7   20.26    4.72
  -7  -2   7   17.25    4.05
  -6   2   7   84.90    6.05
  -6   2   7  100.57    9.28
   6  -2  -7   77.58    9.17
  -6  -2   7  101.71    9.96
  -5  -2   7   22.86    4.73
  -5   2   7   19.21    3.04
  -5   2   7   21.91    4.33
   5  -2  -7   24.70    5.27
  -4  -2   7    0.74    1.42
  -4   2   7    2.97    1.30
  -4  -2   7    1.14    0.44
   4  -2  -7    4.51    2.11
  -4   2   7    2.82    2.00
  -4   2   7    3.59    1.98
  -3  -2   7    5.50    2.43
  -3   2   7    5.21    2.10
   3  -2  -7    3.42    2.00
  -3   2   7    0.38    0.79
  -3  -2   7    3.20    1.15
  -3   2   7    3.01    1.66
  -2  -2   7   56.44    7.40
   2  -2  -7   41.45    6.07
  -2  -2   7   36.73    3.99
  -2   2   7   47.33    6.37
  -2   2   7   41.93    5.45
  -1  -2   7   55.20    7.74
  -1  -2   7   51.87    5.33
  -1   2   7   50.40    6.63
  -1   2   7   70.18    7.25
   0  -2   7  243.86   15.95
   0   2   7  265.27   15.21
   0  -2   7  229.51   12.31
   1  -2   7    6.14    2.74
   1  -2   7    4.98    2.24
   1  -2   7    3.96    2.47
   1   2   7    1.76    1.73
   2  -2   7   11.37    3.39
   2  -2   7    7.32    2.37
   2  -2   7    4.80    2.33
   2   2   7    4.10    1.59
   3  -2   7   41.10    6.42
   3  -2   7   44.03    6.46
   4  -2   7   95.37    9.94
   4  -2   7   90.46    9.19
   4  -2   7  100.48    9.15
   5  -2   7   91.32    9.20
   5  -2   7   96.47    9.31
   6  -2   7    2.07    1.43
   6  -2   7    4.71    2.02
   6  -2   7    1.87    0.78
   6   2   7    1.73    1.04
   7  -2   7    2.90    1.60
   7  -2   7    3.95    1.92
   7   2   7    3.35    1.37
   7  -2   7    2.64    2.21
   8  -2   7    0.10    1.08
   8  -2   7    0.24    0.87
   8   2   7    0.98    0.54
   9  -2   7   -0.80    0.59
   9  -2   7    2.32    1.51
   9   2   7    1.52    1.03
  10  -2   7   -1.42    1.43
  10  -2   7    0.12    0.37
  11  -2   7    3.70    1.48
  11  -2   7    3.44    1.91
  12  -2   7    9.13    3.07
  12  -2   7    8.26    3.33
  13  -2   7   44.84    7.14
  13  -2   7   47.91    8.28
  14  -2   7   12.62    4.40
  14  -2   7   18.09    4.36
  15  -2   7   92.36   12.40
  16  -2   7    3.22    2.21
  16   2   7    5.30    2.81
  17  -2   7    3.36    2.50
  17   2   7    1.06    1.80
  18  -2   7    3.76    2.54
  18   2   7    3.83    2.56
  21  -3  -7    7.65    4.45
  20  -3  -7   -1.57    2.37
 -19  -3   7   -0.46    0.74
  19  -3  -7    2.23    1.84
  18  -3  -7    3.16    4.19
 -18  -3   7    2.99    1.95
  17  -3  -7    4.94    3.47
 -17  -3   7    4.62    2.31
  16  -3  -7    1.64    1.11
 -16  -3   7    2.22    1.47
  15  -3  -7   29.55    6.78
 -15  -3   7   22.00    4.62
  14  -3  -7    7.21    3.04
 -14  -3   7   11.26    3.27
  13  -3  -7    0.40    1.04
 -13  -3   7    0.48    0.85
  12  -3  -7   69.21   10.10
 -12  -3   7   63.07    8.04
  11  -3  -7  127.64   13.45
 -11  -3   7  115.19   10.86
 -11   3   7  102.18    6.41
 -10   3   7    0.30    0.44
  10  -3  -7   -0.45    1.39
   9  -3  -7  154.65   14.34
  -9   3   7  118.83    7.40
  -9  -3   7  165.52   13.07
  -8   3   7  116.50    7.72
   8  -3  -7  119.93   12.31
  -7   3   7   95.33    7.20
   7  -3  -7  102.37   11.07
  -7  -3   7  102.35   10.24
  -6   3   7  150.69    9.52
   6  -3  -7  164.94   13.81
  -6  -3   7  172.94   13.45
  -5   3   7    7.89    2.47
   5  -3  -7    9.63    3.38
  -5  -3   7   11.89    4.04
  -4   3   7   22.89    4.03
  -4  -3   7   19.83    2.35
   4  -3  -7   28.13    5.41
  -4  -3   7   22.24    4.69
  -3  -3   7   23.33    2.98
  -3   3   7   18.32    3.86
   3  -3  -7   17.82    4.22
  -3  -3   7   19.65    4.67
  -3   3   7   14.82    3.89
  -2   3   7   55.75    6.75
  -2  -3   7   50.43    4.83
   2  -3  -7   57.26    7.30
  -2   3   7   63.87    7.22
  -2  -3   7   63.69    7.95
  -1   3   7   13.85    3.73
   1  -3  -7    8.74    3.09
  -1  -3   7   12.60    3.66
  -1  -3   7   12.90    2.83
  -1   3   7   11.09    2.98
   0  -3  -7   66.02    7.37
   0  -3   7   73.62    6.91
   0   3   7   65.19    7.06
   0   3   7   80.60    8.56
   0  -3   7   81.52    9.07
   1  -3   7  100.34    8.47
   1   3   7   81.68    7.75
   1   3   7   86.02    8.89
   1  -3   7   82.55    9.30
   2  -3   7  146.38   12.62
   2  -3   7  149.89   10.80
   3  -3   7   39.44    6.49
   3  -3   7   26.01    4.82
   4  -3   7    3.94    1.86
   4  -3   7   -0.13    0.60
   5  -3   7   20.54    4.72
   5  -3   7   20.20    4.51
   5   3   7   19.22    3.09
   6  -3   7   13.56    3.61
   6  -3   7   23.43    5.38
   6   3   7   19.09    3.03
   7  -3   7    6.59    2.68
   7  -3   7    4.87    2.62
   7   3   7    5.14    1.51
   8  -3   7   28.20    5.58
   8   3   7   31.25    3.41
   9  -3   7    3.11    2.04
   9  -3   7   -0.83    2.04
  10  -3   7   19.26    4.91
  10  -3   7   17.28    4.33
  11  -3   7   -0.64    1.37
  11  -3   7    1.46    1.94
  12  -3   7   10.61    4.05
  12  -3   7   11.52    3.80
  13  -3   7    0.66    0.89
  13  -3   7   -0.47    1.55
  14  -3   7    1.74    1.76
  14  -3   7    3.16    1.99
  15  -3   7    5.12    2.54
  15  -3   7    5.21    3.54
  16  -3   7   17.38    5.64
  16  -3   7   16.21    4.41
  17  -3   7    2.88    2.54
  18  -3   7    5.70    3.40
  20  -4  -7    2.11    2.89
  19  -4  -7    0.20    0.80
 -19  -4   7    1.33    1.12
 -18  -4   7    0.61    1.35
  18  -4  -7   -0.82    1.80
 -17  -4   7    1.48    1.85
  17  -4  -7   -3.71    3.00
 -16  -4   7    2.43    1.44
  16  -4  -7    3.82    2.89
 -15  -4   7    0.41    1.23
  15  -4  -7   -0.42    1.64
 -14  -4   7    8.60    3.00
  14  -4  -7    6.49    3.51
 -13  -4   7    3.45    1.69
  13  -4  -7    2.70    1.98
 -12  -4   7    8.35    2.93
  12  -4  -7    2.74    1.04
 -11   4   7    0.30    0.73
 -11  -4   7    0.83    1.13
  11  -4  -7   -0.09    1.49
 -10   4   7    1.71    1.03
 -10  -4   7    1.23    1.42
  10  -4  -7    3.37    2.35
  -9  -4   7    0.77    0.74
  -9   4   7    0.54    0.52
  -8   4   7   24.50    4.16
   8  -4  -7   26.76    5.87
  -8  -4   7   31.11    5.87
   7  -4  -7  248.34   17.72
  -7  -4   7  230.05   16.04
  -6  -4   7    6.37    2.98
  -6   4   7    7.00    2.45
   6  -4  -7    4.20    2.55
  -5   4   7    9.88    2.75
  -5  -4   7   14.23    4.10
   5  -4  -7   14.85    4.15
  -5  -4   7   15.45    2.14
  -4  -4   7   56.88    4.90
  -4   4   7   65.96    7.35
   4  -4  -7   67.56    8.50
  -4  -4   7   61.35    8.16
  -3   4   7   10.81    3.21
  -3  -4   7    7.51    1.93
  -3  -4   7   10.69    3.54
   3  -4  -7   10.71    3.39
  -2  -4   7   28.23    3.90
  -2   4   7   27.30    5.16
   2  -4  -7   22.73    4.56
  -2  -4   7   24.33    5.23
  -1   4   7   26.07    5.08
  -1  -4   7   31.08    4.40
   1  -4  -7   27.87    4.92
  -1  -4   7   36.80    6.19
   0   4   7    7.65    3.14
   0  -4  -7    5.19    2.04
   0  -4   7    3.99    2.63
   0  -4   7    5.05    1.83
   1   4   7    8.47    3.31
  -1  -4  -7    3.88    1.50
   1  -4   7    7.18    2.66
   1  -4   7    5.76    2.06
   2   4   7    5.33    2.49
   2  -4   7    3.32    1.76
   2  -4   7    2.33    1.76
   3  -4   7    2.71    1.28
   3  -4   7    8.54    3.11
   4  -4   7   12.39    3.35
   4  -4   7    8.59    3.08
   5  -4   7    7.97    2.72
   5  -4   7   10.32    3.51
   6  -4   7    2.92    1.55
   6  -4   7    2.55    2.08
   7  -4   7  114.84   11.56
   7  -4   7  142.39   12.92
   8  -4   7    4.06    2.46
   8  -4   7    4.65    2.14
   9  -4   7    6.08    2.44
   9  -4   7    6.04    2.60
  10  -4   7    4.76    2.88
  10  -4   7    3.02    1.82
  11  -4   7    4.41    2.35
  11  -4   7    1.88    1.61
  12  -4   7   33.92    7.21
  12  -4   7   22.55    5.30
  13  -4   7    0.53    1.49
  13  -4   7    2.18    2.10
  14  -4   7    3.66    2.85
  14  -4   7    2.46    1.70
  15  -4   7    9.45    4.18
  15  -4   7    6.89    3.07
  16  -4   7   10.73    4.98
  16  -4   7    3.14    2.23
  17  -4   7   49.64    7.80
  17  -4   7   64.14   11.14
 -19  -5   7    6.21    2.61
  19  -5  -7    5.27    3.57
 -18  -5   7   34.14    6.21
  18  -5  -7   28.77    7.61
 -17  -5   7    8.12    3.01
  17  -5  -7   10.50    4.46
 -16  -5   7    1.20    1.42
  16  -5  -7    3.72    2.58
 -15  -5   7   14.90    4.10
  15  -5  -7   14.35    5.00
  14  -5  -7    1.79    1.61
 -14  -5   7    4.53    2.55
  14  -5  -7    3.45    2.59
  13  -5  -7    9.06    3.79
  12  -5  -7   -0.52    2.30
  11  -5  -7   22.97    5.52
 -10   5   7    1.96    1.58
  10  -5  -7    2.83    2.30
   9  -5  -7   18.17    4.98
  -9   5   7   15.67    3.58
  -8   5   7   83.45    8.33
   8  -5  -7  111.47   12.05
  -7   5   7    5.07    2.22
   7  -5  -7    7.00    3.21
  -6   5   7    0.77    1.27
   6  -5  -7    4.20    2.39
  -5   5   7   53.26    7.17
   5  -5  -7   64.53    8.57
  -5  -5   7   71.46    5.73
  -4  -5   7    4.73    1.80
  -4  -5   7    7.11    2.79
  -4   5   7    4.73    2.36
   4  -5  -7    3.85    2.81
  -3   5   7    0.28    0.88
  -3  -5   7    0.52    0.34
  -3  -5   7   -0.45    0.60
  -2   5   7    5.37    3.13
  -2  -5   7    4.84    2.71
  -2  -5   7    4.71    1.98
   2  -5  -7    2.55    2.04
  -1   5   7   47.75    7.57
  -1  -5   7   54.34    6.28
   1  -5  -7   52.67    6.87
  -1  -5   7   50.14    7.95
   0   5   7   53.87    8.13
   0  -5   7   43.87    5.94
   0  -5  -7   52.08    6.63
   0  -5   7   56.10    8.15
   1  -5   7   -0.88    0.50
  -1  -5  -7    0.07    0.76
   1  -5   7    1.54    2.10
   2  -5   7   30.27    5.14
  -2  -5  -7   30.87    4.65
   2  -5   7   35.89    6.71
   3  -5   7   61.36    7.85
   3  -5   7   57.15    8.22
   4  -5   7   30.64    5.71
   4  -5   7   29.25    6.01
   5  -5   7   16.14    4.49
   5  -5   7   13.37    3.87
   6  -5   7   73.71    9.35
   6  -5   7   48.65    7.59
   7  -5   7   37.40    7.07
   7  -5   7   30.76    6.04
   8  -5   7   56.97    8.47
   8  -5   7   91.35   11.01
   9  -5   7    9.26    3.96
   9  -5   7    7.78    3.34
  10  -5   7    8.16    3.16
  10  -5   7   10.44    3.45
  11  -5   7    0.02    0.74
  11  -5   7    5.05    2.61
  12  -5   7    2.45    2.15
  12  -5   7    2.27    1.90
  13  -5   7    4.99    3.33
  13  -5   7    3.48    2.17
  14  -5   7   10.17    4.25
  14  -5   7   13.50    4.42
  15  -5   7    0.02    1.70
  15  -5   7    1.77    1.33
  16  -5   7   -0.86    1.56
  16  -5   7    1.25    1.47
  17  -5   7    6.34    2.73
  17  -5   7   11.96    5.02
 -19  -6   7   -0.89    1.28
  18  -6  -7    8.87    4.49
  17  -6  -7   12.86    4.99
  16  -6  -7   88.98   12.75
  15  -6  -7    4.92    3.17
  14  -6  -7   10.44    3.02
  14  -6  -7    7.63    3.61
  13  -6  -7    5.65    3.03
  12  -6  -7    2.10    1.93
  11  -6  -7   14.99    4.72
  10  -6  -7   16.33    5.05
   9  -6  -7    7.29    3.45
  -9   6   7    6.94    2.71
  -8   6   7   32.62    5.58
   8  -6  -7   55.41    8.38
  -7   6   7   18.58    4.50
   7  -6  -7   20.46    5.30
  -6   6   7   19.67    4.51
   6  -6  -7   24.83    5.37
  -6  -6   7   22.30    3.25
  -5  -6   7    3.06    1.40
  -5   6   7    4.79    2.26
   5  -6  -7    3.35    2.03
  -4  -6   7   21.45    3.81
  -4   6   7   14.53    4.15
   4  -6  -7   15.46    4.09
  -3  -6   7   24.88    4.37
  -3   6   7   22.33    4.99
   3  -6  -7   26.98    5.35
  -2  -6   7   19.55    3.99
   2  -6  -7   22.74    4.88
  -1  -6   7   35.77    5.64
   1  -6  -7   26.31    5.22
   0  -6   7   20.05    5.22
   0  -6   7   13.12    3.42
   0  -6  -7   14.99    3.51
   1  -6   7    0.05    0.49
  -1  -6  -7    1.33    1.17
   1  -6   7    2.27    1.56
   2  -6   7   22.37    5.28
  -2  -6  -7   16.78    3.45
   2  -6   7   22.35    4.73
   3  -6   7    1.78    1.47
  -3  -6  -7    1.43    0.94
   3  -6   7    0.96    0.42
   4  -6   7   37.77    6.48
   4  -6   7   20.40    5.17
   5  -6   7  255.18   18.13
   5  -6   7  177.12   15.58
   6  -6   7   60.39    8.94
   6  -6   7   56.00    8.61
   7  -6   7    5.30    2.60
   7  -6   7    6.87    3.30
   8  -6   7    6.88    2.80
   8  -6   7    6.30    2.93
   9  -6   7   11.24    3.83
   9  -6   7   14.58    4.74
  10  -6   7    1.70    2.00
  10  -6   7    6.29    3.04
  11  -6   7    3.71    1.90
  11  -6   7    5.77    3.19
  12  -6   7    1.58    1.39
  12  -6   7    0.05    1.06
  13  -6   7   10.27    4.66
  13  -6   7    9.61    3.40
  14  -6   7   14.63    5.35
  14  -6   7    6.42    2.96
  15  -6   7    2.97    2.65
  15  -6   7    5.59    2.97
  16  -6   7    9.60    3.50
  16  -6   7    7.85    3.86
  17  -7  -7    0.26    1.55
  16  -7  -7    4.01    2.75
  15  -7  -7   11.62    4.72
  14  -7  -7    9.62    3.29
  14  -7  -7    4.18    3.02
  13  -7  -7   46.40    8.54
  13  -7  -7   70.34    8.97
  12  -7  -7    2.30    2.84
  11  -7  -7   40.62    8.34
  10  -7  -7   43.89    8.27
   9  -7  -7   37.42    7.11
   8  -7  -7    9.77    4.09
   7  -7  -7   54.23    8.38
   6  -7  -7   97.95   11.17
  -6  -7   7  115.02    8.81
  -5  -7   7   16.91    3.62
   5  -7  -7   17.93    4.79
  -4  -7   7    2.35    1.54
   4  -7  -7    3.34    1.81
  -3  -7   7    9.92    3.15
   3  -7  -7    3.29    2.08
   2   7  -7   26.74    4.37
  -2  -7   7   29.52    5.32
   2  -7  -7   25.39    5.07
  -1  -7   7    1.42    1.75
   1   7  -7    0.38    1.03
   1  -7  -7    0.47    1.77
   0  -7   7   35.49    6.06
   0   7  -7   45.34    5.93
   0  -7  -7   53.46    7.14
   1  -7   7    5.54    2.96
  -1  -7  -7    3.65    2.03
  -1   7  -7    3.23    2.04
   2  -7   7  115.64   11.44
  -2  -7  -7  109.40    9.46
   3  -7   7   43.86    7.49
  -3  -7  -7   33.08    4.89
   4  -7   7  254.16   18.59
  -4  -7  -7  220.13   12.23
   4  -7   7  221.14   18.08
   5  -7   7  101.57   11.67
   5  -7   7   78.52   10.56
   6  -7   7    2.73    2.20
   6  -7   7    4.17    2.49
   7  -7   7  112.00   12.66
   7  -7   7   91.63   11.52
   8  -7   7    4.61    2.68
   8  -7   7    0.61    0.75
   9  -7   7    1.85    1.49
   9  -7   7    3.93    2.20
  10  -7   7    0.04    0.58
  10  -7   7    1.09    0.73
  11  -7   7   49.49    9.38
  11  -7   7   30.14    6.48
  12  -7   7   19.06    5.24
  12  -7   7   11.38    4.92
  13  -7   7    2.21    1.23
  13  -7   7    8.24    3.90
  14  -7   7   12.52    4.20
  14  -7   7   19.04    6.01
  15  -7   7    8.83    3.48
  15  -7   7   15.25    5.29
  16  -7   7    2.63    1.91
  16  -8  -7    1.48    0.11
  15  -8  -7    0.73    2.21
  14  -8  -7    3.74    3.11
  13  -8  -7    9.39    3.53
  13  -8  -7    9.63    4.33
  12  -8  -7   10.92    4.07
  11  -8  -7   20.68    5.81
  10  -8  -7   11.09    4.50
   9  -8  -7   18.70    5.68
   8  -8  -7   25.92    6.15
   7  -8  -7   13.28    4.06
  -6  -8   7    5.83    2.32
   6  -8  -7    8.22    3.25
  -5  -8   7   -0.76    1.34
   5  -8  -7    0.08    1.39
  -4  -8   7   24.57    5.07
   4  -8  -7   19.05    4.83
  -3  -8   7   -1.43    1.36
   3  -8  -7    1.57    1.66
  -2  -8   7    3.74    2.69
   2  -8  -7    4.30    2.51
  -1  -8   7   43.96    7.14
   1  -8  -7   33.20    6.00
   0  -8   7    7.16    2.83
   0  -8  -7    6.38    2.87
   1  -8   7    0.66    1.38
  -1  -8  -7    3.13    1.70
   2  -8   7   87.05   10.59
  -2  -8  -7   60.94    7.32
   3  -8   7   50.96    8.16
  -3  -8  -7   38.50    5.39
   4  -8   7    6.53    3.05
   5  -8   7    9.08    3.38
   5  -8   7    6.81    3.52
   6  -8   7   10.36    3.70
   6  -8   7    9.93    4.16
   7  -8   7    1.54    1.39
   7  -8   7    0.63    1.21
   8  -8   7    3.40    2.74
   8  -8   7    2.85    2.71
   9  -8   7   29.31    7.02
   9  -8   7   51.30    8.64
  10  -8   7    1.05    0.91
  10  -8   7    2.77    2.75
  11  -8   7    4.41    3.15
  11  -8   7    3.33    2.57
  12  -8   7    2.40    2.40
  12  -8   7    5.52    2.92
  13  -8   7    8.21    3.60
  13  -8   7   12.53    4.83
  14  -8   7    1.68    1.93
  14  -8   7    2.65    3.01
  15  -8   7   27.13    6.23
  14  -9  -7    3.49    3.16
  13  -9  -7   14.36    4.93
  13  -9  -7   11.80    4.35
  12  -9  -7    3.27    1.91
  11  -9  -7   22.50    6.74
  10  -9  -7   16.14    5.21
   9  -9  -7    4.11    2.55
   8  -9  -7    4.11    2.49
   7  -9  -7    9.53    3.84
   6  -9  -7    1.86    2.07
  -5  -9   7    1.01    1.37
   5  -9  -7    2.68    0.93
  -4  -9   7    0.65    0.22
   4  -9  -7   -1.30    1.42
  -3  -9   7    4.88    2.08
   3  -9  -7    5.91    2.90
  -2  -9   7    1.18    1.40
   2  -9  -7    0.11    0.78
  -1  -9   7    0.06    1.34
   1  -9  -7    0.64    0.86
   0  -9   7   22.04    5.57
   0  -9  -7   12.21    3.45
   1  -9   7    3.81    2.90
  -1  -9  -7    5.07    2.50
   2  -9   7   27.48    6.28
  -2  -9  -7   22.07    4.45
   3  -9   7   34.85    7.26
   4  -9   7    5.83    3.08
   5  -9   7    3.37    2.68
   6  -9   7   11.13    4.17
   7  -9   7    2.88    2.23
   7  -9   7    5.67    3.33
   8  -9   7   15.69    5.03
   8  -9   7   15.38    5.16
   9  -9   7    2.23    1.93
   9  -9   7    3.42    1.97
  10  -9   7   -3.81    2.58
  10  -9   7   -0.93    0.92
  11  -9   7    0.46    1.29
  11  -9   7    3.01    2.34
  12  -9   7    8.23    4.35
  12  -9   7   12.20    4.64
  13  -9   7    0.21    0.93
  14  -9   7    1.90    0.93
  12 -10  -7    1.91    1.49
  11 -10  -7    1.45    1.67
  10 -10  -7   42.94    8.61
   9 -10  -7    7.84    3.92
   8 -10  -7   -0.51    1.87
   7 -10  -7    0.51    1.80
   6 -10  -7   -1.03    1.07
   5 -10  -7    1.29    1.22
  -4 -10   7    3.09    2.14
   4 -10  -7    1.12    1.24
  -3 -10   7    1.98    1.98
   3 -10  -7   -0.59    1.41
  -2 -10   7    1.12    0.86
   2 -10  -7    0.28    1.13
  -1 -10   7   14.56    4.58
   1 -10  -7   15.34    4.38
   0 -10   7    7.80    4.07
   0 -10  -7   10.27    3.54
   1 -10   7   -0.90    2.03
   2 -10   7    1.35    1.17
   3 -10   7    7.47    2.98
   4 -10   7    5.43    2.80
   5 -10   7    7.19    3.30
   6 -10   7    2.93    1.88
   7 -10   7   12.40    4.94
   8 -10   7   -0.09    1.42
   8 -10   7    8.29    4.53
   9 -10   7   23.37    6.76
   9 -10   7   22.19    6.71
  10 -10   7   16.43    5.25
  10 -10   7   30.08    7.73
  11 -10   7    3.70    2.84
  11 -10   7    1.50    1.65
  12 -10   7    4.16    3.12
  13 -10   7   12.95    4.88
  11 -11  -7   16.94    5.69
  10 -11  -7    1.86    2.16
   9 -11  -7    5.00    2.96
   8 -11  -7    7.56    3.46
   7 -11  -7    1.74    1.53
   6 -11  -7   12.83    4.29
   5 -11  -7   -1.22    1.65
   4 -11  -7    0.81    1.38
   3 -11  -7    3.67    2.21
  -2 -11   7    7.88    3.72
   2 -11  -7    5.31    2.97
  -1 -11   7   22.49    6.10
   0 -11   7    2.93    2.83
   1 -11   7    8.57    3.62
   2 -11   7    7.32    2.99
   3 -11   7    7.80    4.18
   4 -11   7    3.65    2.84
   5 -11   7    7.68    4.00
   6 -11   7   -0.54    1.65
   7 -11   7    3.63    3.33
   8 -11   7    4.46    3.75
   9 -11   7   22.94    7.39
   8 -12  -7    1.10    0.87
   7 -12  -7    4.64    3.16
   6 -12  -7   43.29    8.29
   5 -12  -7   20.32    5.78
   4 -12  -7    0.88    1.96
   0 -12   7    0.14    0.46
   1 -12   7   -0.80    0.80
   2 -12   7    2.33    2.64
   3 -12   7    4.12    3.42
   4 -12   7   22.43    7.11
   5 -12   7    3.15    3.50
   6 -12   7    4.67    3.82
  19   0  -8    2.38    2.45
  18   0  -8    1.42    2.08
  17   0  -8   -1.30    1.42
 -17   0   8    1.50    1.16
 -16   0   8   19.81    4.25
  16   0  -8   19.17    5.81
 -15   0   8  106.68   10.09
  15   0  -8  119.34   14.10
  14   0  -8    5.65    3.06
 -14   0   8    5.29    2.45
 -13   0   8  130.28   11.37
  13   0  -8  126.76   14.10
 -12   0   8    1.75    1.50
  12   0  -8    7.05    3.40
 -11   0   8   48.69    7.03
  11   0  -8   63.54    9.47
 -10   0   8  428.10   21.83
  10   0  -8  411.17   24.85
  -9   0   8   46.56    6.94
  -8   0   8   16.39    4.16
  -7   0   8   -0.36    0.94
  -6   0   8    0.92    1.33
  -5   0   8   10.66    3.19
  -4   0   8   23.84    2.86
  -4   0   8   29.66    5.46
  -4   0   8   22.56    2.51
  -3   0   8    6.73    1.80
  -3   0   8    5.75    2.59
  -3   0   8    6.27    1.55
  -2   0   8   23.34    5.02
  -2   0   8   28.50    3.71
  -1   0   8   24.22    3.50
  -1   0   8   25.72    5.31
   0   0   8    4.39    2.01
   0   0   8    9.94    2.36
   1   0   8   21.68    3.70
   1   0   8   24.13    5.22
   2   0   8    3.71    1.90
   2   0   8    0.64    0.70
   3   0   8   39.07    5.33
   3   0   8   40.27    6.74
   3   0   8   38.54    6.12
   4   0   8   62.38    7.14
   4   0   8   67.09    8.90
   4   0   8   42.39    6.43
   5   0   8    2.81    1.84
   5   0   8    0.94    1.29
   5   0   8    0.99    1.44
   6   0   8   29.06    5.87
   6   0   8   30.58    5.33
   6   0   8   26.92    4.90
   7   0   8   -1.82    1.64
   7   0   8    0.63    0.97
   8   0   8   21.88    4.84
   8   0   8   13.98    3.92
   9   0   8   20.79    4.86
  10   0   8   24.29    5.45
  11   0   8  105.88   11.86
  12   0   8   19.48    5.13
  13   0   8    4.07    1.96
  14   0   8    4.74    3.08
  15   0   8   19.57    5.57
  16   0   8   69.64   11.33
  17   0   8   16.83    5.89
  19   1  -8    8.11    4.11
  19  -1  -8    2.49    2.73
  18   1  -8   11.44    4.61
  18  -1  -8   13.40    4.77
 -17  -1   8    3.76    1.73
  17   1  -8    1.55    1.78
  17  -1  -8    3.43    3.09
 -16  -1   8   18.96    4.22
  16   1  -8   19.18    5.58
  16  -1  -8   15.36    5.41
  15   1  -8    2.14    1.89
  15  -1  -8    2.18    1.22
 -15  -1   8    3.65    1.99
 -14   1   8    2.90    1.69
  14  -1  -8    2.68    1.97
 -14  -1   8    2.37    2.11
 -13  -1   8   48.99    6.96
 -13   1   8   43.20    6.33
  13  -1  -8   39.25    7.68
 -12  -1   8   87.23    9.39
 -12   1   8   78.67    8.68
  12  -1  -8   68.92   10.31
 -11  -1   8   31.11    5.69
 -11   1   8   31.82    5.49
  11  -1  -8   36.64    7.32
  10  -1  -8    1.55    2.17
 -10   1   8    3.92    2.42
 -10  -1   8    5.75    2.40
  -9   1   8    1.38    0.88
   9  -1  -8   -0.68    0.23
  -9  -1   8   -1.18    1.42
  -8   1   8   10.46    3.23
   8  -1  -8    6.45    2.76
  -8  -1   8   10.19    3.36
  -7   1   8    5.88    2.16
   7  -1  -8    1.16    1.28
  -7  -1   8    3.59    2.00
  -6   1   8    0.49    0.63
  -6   1   8    0.04    0.10
   6  -1  -8    0.42    0.76
  -6   1   8    0.05    0.12
  -5   1   8    0.40    1.68
  -5   1   8    0.26    0.28
  -5   1   8    1.33    0.68
  -5  -1   8   -1.22    1.12
  -4  -1   8    0.61    0.35
  -4   1   8    0.95    0.46
  -4   1   8    1.71    1.31
  -4   1   8    0.78    0.35
  -4  -1   8    1.94    1.44
  -4  -1   8    0.18    0.12
  -3  -1   8   -0.14    0.32
  -3   1   8    0.18    0.87
  -3   1   8   -0.73    0.76
  -2  -1   8   46.87    7.03
  -2   1   8   40.32    6.59
  -2  -1   8   46.49    4.60
  -2   1   8   31.74    4.47
  -1   1   8   12.95    2.87
  -1  -1   8   12.55    2.65
  -1  -1   8   16.97    4.30
  -1   1   8   10.35    3.33
   0  -1   8   37.09    6.45
   0   1   8   32.04    5.91
   0  -1   8   34.88    4.55
   1  -1   8    9.89    2.56
   1   1   8    8.10    3.01
   1   1   8    8.11    3.24
   1  -1   8   11.64    3.78
   2   1   8    0.49    0.46
   2  -1   8    0.98    1.29
   2  -1   8    0.97    1.22
   2   1   8    1.03    1.64
   3  -1   8   42.11    6.83
   3   1   8   42.08    6.79
   3   1   8   35.62    5.66
   3  -1   8   48.87    6.34
   4  -1   8    3.32    1.59
   4   1   8    1.08    1.49
   4  -1   8    2.84    1.26
   4   1   8    4.80    1.95
   5  -1   8   23.79    5.17
   5  -1   8   23.50    4.78
   5   1   8   18.08    3.79
   6  -1   8    0.92    0.49
   6  -1   8   -0.72    1.02
   6  -1   8   -0.94    1.82
   6   1   8    2.80    1.83
   7  -1   8   10.23    3.30
   7  -1   8   12.21    3.53
   7  -1   8    7.43    2.63
   7   1   8    9.41    2.95
   8  -1   8   -0.50    1.35
   8  -1   8    1.24    0.45
   9  -1   8   10.05    3.50
   9   1   8   10.89    3.46
   9  -1   8    6.23    2.73
  10  -1   8    5.03    2.68
  10  -1   8    5.79    2.55
  10   1   8    7.27    3.16
  11  -1   8    1.82    1.68
  11  -1   8    1.48    1.09
  12  -1   8    1.82    2.32
  12   1   8    2.82    2.02
  13  -1   8    8.25    3.83
  13   1   8    8.66    3.62
  14  -1   8    0.22    0.66
  14   1   8    0.85    1.98
  15  -1   8    5.25    3.53
  15   1   8    4.20    2.98
  16  -1   8    0.60    1.37
  16   1   8    1.65    2.47
  17  -1   8    2.43    1.43
  17   1   8    2.94    1.61
  19  -2  -8    4.17    2.94
  18  -2  -8    4.96    3.48
 -18  -2   8    0.09    1.47
 -17  -2   8    1.46    1.34
  17  -2  -8    2.65    2.52
 -16  -2   8    3.05    1.52
  16  -2  -8    5.21    3.17
 -15  -2   8    1.80    1.10
  15  -2  -8    0.38    1.59
 -14  -2   8    0.19    0.73
  14  -2  -8    1.71    2.16
 -13  -2   8   -0.50    1.55
  13  -2  -8   -0.30    0.54
 -12  -2   8    3.94    1.64
  12  -2  -8    2.86    2.35
 -11  -2   8   10.99    3.40
  11  -2  -8    6.41    3.46
 -10  -2   8    3.45    1.85
  10  -2  -8    0.29    1.41
  -9  -2   8    6.48    2.68
   9  -2  -8    3.31    2.78
  -8  -2   8   25.74    5.30
   8  -2  -8   27.11    5.75
  -8   2   8   14.79    1.45
  -7  -2   8   24.94    5.30
  -7   2   8   17.20    2.23
   7  -2  -8   26.85    5.91
  -6  -2   8   56.95    7.85
  -6   2   8   52.08    4.71
   6  -2  -8   51.61    8.01
  -5   2   8    1.04    1.02
   5  -2  -8    0.05    0.94
  -4  -2   8    6.30    1.11
  -4  -2   8   10.04    3.75
  -4   2   8   12.33    2.90
   4  -2  -8    7.14    2.75
  -4  -2   8    5.90    1.04
  -3   2   8   71.93    7.10
  -3  -2   8   66.89    8.61
  -3  -2   8   62.27    4.64
  -2  -2   8   60.92    8.37
  -2  -2   8   63.21    5.46
  -2   2   8   50.98    6.37
  -1  -2   8    9.42    2.22
  -1   2   8    7.89    2.61
  -1  -2   8    9.81    2.95
   0   2   8    2.71    1.75
   0  -2   8    2.94    1.50
   0  -2   8    0.07    0.72
   0   2   8    2.51    1.68
   1  -2   8   52.27    7.74
   1   2   8   28.82    5.13
   1  -2   8   45.60    5.78
   2  -2   8    3.97    1.79
   2  -2   8    5.28    2.30
   2   2   8    4.76    2.35
   3  -2   8    0.71    0.97
   3  -2   8   -0.55    0.64
   3   2   8    0.23    0.53
   4  -2   8   16.14    3.71
   4  -2   8   17.04    4.55
   4   2   8    9.87    2.66
   5   2   8   28.17    4.53
   5  -2   8   36.62    5.72
   5  -2   8   32.28    6.21
   6  -2   8    7.57    3.38
   6  -2   8    2.74    1.50
   7  -2   8   32.97    6.27
   7  -2   8   48.30    7.32
   8  -2   8    1.72    1.73
   8  -2   8    2.50    1.01
   9  -2   8   10.84    3.44
   9  -2   8    7.27    2.84
  10  -2   8    6.37    2.63
  10  -2   8   13.11    3.92
  11  -2   8    0.69    0.41
  11  -2   8    5.44    2.57
  12  -2   8   -0.93    1.35
  12  -2   8   -2.74    2.55
  13  -2   8   49.58    8.66
  13  -2   8    4.33    2.71
  14  -2   8   -0.04    0.42
  14   2   8    2.12    1.73
  15  -2   8   13.68    5.22
  15   2   8   11.53    3.88
  16  -2   8    4.87    3.03
  16   2   8    8.87    3.74
 -18  -3   8    6.16    2.61
  18  -3  -8    7.65    3.89
 -17  -3   8    0.54    0.55
  17  -3  -8   -2.30    2.75
 -16  -3   8   11.43    3.26
  16  -3  -8    9.17    4.35
 -15  -3   8    8.80    2.98
  15  -3  -8    5.59    3.44
 -14  -3   8    0.69    0.91
  14  -3  -8    4.94    3.08
 -13  -3   8   56.28    8.12
  13  -3  -8   68.58   10.70
  12  -3  -8   26.31    6.64
 -12  -3   8   33.67    6.26
  11  -3  -8    1.88    2.63
 -11  -3   8    2.20    2.13
  10  -3  -8   29.40    6.69
 -10  -3   8   24.53    5.33
   9  -3  -8    3.79    2.56
  -9  -3   8    4.87    2.48
   8  -3  -8   18.95    5.11
  -8  -3   8   20.26    4.98
   7  -3  -8   47.30    7.90
  -7  -3   8   48.93    7.50
   6  -3  -8   -0.33    1.31
  -6   3   8    1.88    1.24
  -6  -3   8    2.49    1.83
  -5   3   8    3.62    1.77
   5  -3  -8    4.34    2.04
  -5  -3   8    4.05    2.46
  -4  -3   8   10.21    3.45
  -4  -3   8    3.48    0.92
  -4   3   8    7.26    2.30
   4  -3  -8    9.80    3.52
  -3  -3   8   20.53    4.99
  -3  -3   8   19.31    2.76
  -3   3   8   18.19    3.97
   3  -3  -8   19.13    4.51
  -2   3   8   35.31    5.68
  -2  -3   8   36.86    6.59
  -2  -3   8   36.62    4.28
   2  -3  -8   41.78    6.50
  -1  -3   8    1.35    1.82
  -1   3   8    1.12    1.19
  -1  -3   8    0.45    0.42
   0   3   8    6.74    2.42
   0  -3   8    7.57    2.98
   0   3   8    6.51    2.32
   0  -3   8    8.50    2.52
   1  -3   8    9.13    2.56
   1   3   8    8.75    3.03
   1  -3   8    8.99    3.24
   1   3   8    7.78    2.49
   2   3   8    1.34    1.47
   2  -3   8    1.88    1.51
   2  -3   8    0.58    1.44
   2   3   8    1.34    1.29
   3  -3   8  169.62   14.27
   3  -3   8  132.92   11.02
   4  -3   8   10.43    3.29
   4  -3   8    6.00    3.20
   4   3   8    8.38    2.38
   5  -3   8    3.61    2.20
   5  -3   8    6.25    2.72
   6  -3   8  127.19   12.85
   6  -3   8  163.40   13.79
   7  -3   8   70.36    9.49
   7  -3   8   63.75    8.78
   8  -3   8   72.87    9.68
   8  -3   8   71.02    9.51
   9  -3   8   16.85    5.02
   9  -3   8   10.92    3.71
  10  -3   8   16.24    4.51
  10  -3   8   18.92    5.25
  11  -3   8    6.97    3.08
  11  -3   8    9.99    3.83
  12  -3   8    3.23    1.87
  12  -3   8    4.25    2.79
  13  -3   8    0.25    0.82
  13  -3   8    1.25    0.68
  14  -3   8   13.29    4.77
  14  -3   8   21.73    5.67
  15  -3   8    2.65    1.80
  15  -3   8    2.30    1.50
  16  -3   8   16.62    5.66
  18  -4  -8    2.36    2.25
 -18  -4   8    2.28    2.04
  17  -4  -8    4.31    3.00
 -17  -4   8    3.35    1.99
  16  -4  -8   74.76   12.07
 -16  -4   8   85.31    9.97
  15  -4  -8    0.89    1.48
 -15  -4   8    7.69    3.25
  14  -4  -8   11.20    4.13
 -14  -4   8    9.42    3.41
  13  -4  -8    1.15    2.03
 -13  -4   8   -1.01    0.47
  12  -4  -8    7.18    2.78
 -12  -4   8    8.00    3.34
  11  -4  -8    8.50    3.62
 -11  -4   8    8.90    3.30
  10  -4  -8    8.42    3.51
 -10  -4   8    5.54    2.88
   9  -4  -8    0.13    0.94
  -9  -4   8   -0.56    1.57
   8  -4  -8   40.69    7.42
  -8  -4   8   40.30    7.01
   7  -4  -8    8.44    3.40
  -7  -4   8   16.26    4.45
   6  -4  -8   25.82    5.62
  -6  -4   8   30.05    6.07
  -5   4   8    6.48    2.61
   5  -4  -8   10.47    3.60
  -5  -4   8   13.55    4.15
  -4  -4   8   80.59    5.64
  -4   4   8   80.56    8.48
   4  -4  -8   94.19   10.49
  -4  -4   8  104.25   11.55
  -3   4   8   12.51    3.94
  -3  -4   8    5.96    1.78
   3  -4  -8    7.17    2.99
  -3  -4   8   10.05    3.74
  -2  -4   8   21.82    3.47
  -2   4   8   21.32    4.56
   2  -4  -8   20.63    4.66
  -2  -4   8   22.91    5.26
  -1   4   8    7.56    2.91
   1  -4  -8    5.69    2.49
  -1  -4   8   10.93    2.69
  -1  -4   8    7.47    3.17
   0   4   8    0.90    1.31
   0  -4   8    1.53    1.35
   0  -4   8   -0.22    0.85
   1  -4   8   -0.76    0.43
   1  -4   8    1.66    1.93
   2  -4   8   45.25    7.71
   2  -4   8   58.60    7.26
   3  -4   8    1.46    1.59
   3  -4   8    2.79    1.90
   4  -4   8   19.58    4.75
   4  -4   8   17.26    4.91
   5  -4   8   91.21   11.04
   5  -4   8  117.09   11.63
   6  -4   8  212.12   16.77
   6  -4   8  182.00   14.97
   7  -4   8    1.91    0.89
   7  -4   8    7.68    3.78
   8  -4   8   26.90    6.10
   8  -4   8   30.52    6.32
   9  -4   8   21.50    5.65
   9  -4   8   24.59    5.73
  10  -4   8    0.57    0.43
  10  -4   8    5.45    2.38
  11  -4   8    0.57    1.35
  11  -4   8    1.27    1.68
  12  -4   8    2.70    2.14
  12  -4   8    1.67    1.52
  13  -4   8    3.67    2.20
  13  -4   8    1.83    1.88
  14  -4   8    3.74    2.63
  14  -4   8    2.67    2.00
  15  -4   8    2.68    1.60
  15  -4   8   -0.11    0.62
  16  -4   8   13.56    4.53
  16  -4   8   14.87    5.24
  17  -4   8   -0.77    0.88
 -18  -5   8   30.94    6.41
 -17  -5   8   32.39    6.42
  17  -5  -8   26.67    7.34
 -16  -5   8    3.40    1.93
  16  -5  -8    3.59    3.45
 -15  -5   8   29.52    6.09
  15  -5  -8   30.25    7.63
 -14  -5   8    1.12    1.64
  14  -5  -8    3.07    1.65
 -13  -5   8    3.93    2.24
  13  -5  -8   -3.69    3.21
  12  -5  -8   36.51    7.64
 -12  -5   8   38.53    6.98
  11  -5  -8   54.29    9.49
 -11  -5   8   28.45    6.12
 -10  -5   8   18.47    4.95
  10  -5  -8   21.94    5.96
   9  -5  -8   37.44    7.42
  -9  -5   8   44.79    7.78
  -8  -5   8    5.88    2.86
   8  -5  -8   12.37    4.13
  -7  -5   8    8.24    3.35
   7  -5  -8    6.09    2.74
  -6  -5   8    8.38    3.48
   6  -5  -8    6.74    3.15
  -5  -5   8   17.71    4.92
   5  -5  -8   20.80    4.97
  -4  -5   8    2.50    1.11
  -4   5   8    1.76    1.27
  -4  -5   8    4.25    2.53
   4  -5  -8    6.56    3.07
  -3  -5   8    3.96    1.72
  -3   5   8    3.85    2.15
   3  -5  -8    0.32    1.48
  -3  -5   8    5.20    2.72
  -2  -5   8   25.26    4.11
  -2   5   8   23.68    5.26
   2  -5  -8   33.10    5.90
  -2  -5   8   24.36    5.77
  -1  -5   8    3.02    1.95
   1  -5  -8    2.03    1.81
  -1  -5   8    2.90    2.62
   0  -5   8   38.96    5.68
   0  -5  -8   29.74    5.34
   0  -5   8   42.00    7.57
  -1  -5  -8    1.18    1.62
   1  -5   8    0.81    1.31
   1  -5   8    3.14    2.77
   2  -5   8    2.64    1.84
   2  -5   8    3.32    1.88
   3  -5   8    0.18    0.78
   3  -5   8    0.48    1.74
   4  -5   8   10.83    3.55
   4  -5   8    5.06    2.71
   5  -5   8   60.53    9.04
   5  -5   8   71.66    9.29
   6  -5   8   22.33    5.52
   6  -5   8   17.43    4.74
   7  -5   8   -1.35    1.16
   7  -5   8    0.41    0.57
   8  -5   8   52.34    8.50
   8  -5   8   48.73    8.39
   9  -5   8    0.18    1.01
   9  -5   8    1.25    1.44
  10  -5   8    1.33    1.63
  10  -5   8    3.95    2.98
  11  -5   8    2.22    0.39
  11  -5   8    4.14    2.38
  12  -5   8    2.17    1.83
  12  -5   8    1.29    1.87
  13  -5   8   -0.67    0.79
  13  -5   8   -0.11    2.07
  14  -5   8    0.89    1.63
  14  -5   8   -0.45    1.69
  15  -5   8    8.51    4.78
  15  -5   8    0.98    2.09
  16  -5   8    1.52    2.01
 -18  -6   8    0.77    1.15
 -17  -6   8   -0.09    0.08
 -16  -6   8   -0.16    1.09
  16  -6  -8    1.72    1.80
 -15  -6   8   14.17    4.35
  15  -6  -8   12.38    4.89
 -14  -6   8    8.99    3.23
  14  -6  -8    2.52    1.89
 -13  -6   8    6.61    3.00
  13  -6  -8    4.06    2.42
 -12  -6   8   18.62    5.25
  12  -6  -8   15.71    5.40
 -11  -6   8    3.67    2.57
  11  -6  -8   12.21    4.34
  10  -6  -8   99.15   12.65
 -10  -6   8   79.73   10.66
  -9  -6   8   24.96    6.08
   9  -6  -8   29.23    6.75
  -8  -6   8    6.40    3.54
   8  -6  -8    9.54    4.16
  -7  -6   8    1.36    0.43
   7  -6  -8   -0.86    2.10
  -6  -6   8   -1.52    1.13
   6  -6  -8   -0.78    1.27
   5  -6  -8   38.24    7.26
  -5  -6   8   44.76    7.88
  -4  -6   8   34.67    4.63
  -4  -6   8   26.23    6.16
   4  -6  -8   22.63    5.48
  -3  -6   8    3.16    1.46
  -3  -6   8    3.92    2.22
   3  -6  -8    5.95    3.01
  -2  -6   8    3.51    1.78
  -2  -6   8    7.01    3.35
   2  -6  -8    3.75    1.78
  -1  -6   8    0.30    0.90
  -1  -6   8    4.43    2.40
   1  -6  -8    3.42    1.91
   0  -6   8   15.80    3.82
   0  -6  -8   18.30    4.22
   0  -6   8   21.31    5.50
  -1  -6  -8    4.44    1.78
   1  -6   8   12.12    3.55
   1  -6   8   18.45    4.94
  -2  -6  -8   -0.26    0.08
   2  -6   8    0.63    0.95
   3  -6   8   56.43    7.92
   3  -6   8   45.12    7.98
   4  -6   8   -0.15    0.88
   4  -6   8    3.00    2.13
   5  -6   8    0.75    1.74
   5  -6   8    1.28    2.21
   6  -6   8    1.72    1.83
   6  -6   8    8.68    3.53
   7  -6   8   -0.02    1.54
   7  -6   8    1.28    0.42
   8  -6   8    2.20    2.04
   8  -6   8    1.01    0.66
   9  -6   8   11.88    4.33
   9  -6   8    6.35    3.47
  10  -6   8   46.13    8.27
  10  -6   8   54.30    9.53
  11  -6   8    6.09    2.23
  11  -6   8   -0.11    2.39
  12  -6   8    0.18    0.53
  12  -6   8    0.09    0.44
  13  -6   8   -1.23    1.81
  13  -6   8    1.00    1.49
  14  -6   8    0.05    1.57
  14  -6   8    1.31    2.03
  15  -6   8    1.84    1.36
  16  -6   8    0.81    0.62
 -18  -7   8    4.29    2.29
 -17  -7   8   12.47    4.53
 -16  -7   8    0.59    1.25
 -15  -7   8   -0.21    1.40
  15  -7  -8    2.43    2.68
  14  -7  -8    2.95    4.59
  13  -7  -8    0.66    1.17
  12  -7  -8    0.88    1.80
  11  -7  -8    9.93    4.18
  10  -7  -8    4.51    2.75
   9  -7  -8    3.27    2.28
   8  -7  -8   73.93   10.54
   7  -7  -8    3.03    2.23
   6  -7  -8    8.34    2.96
   5  -7  -8   51.19    8.46
   4  -7  -8   20.77    5.12
  -3  -7   8    7.19    2.70
  -3  -7   8   13.17    4.73
   3  -7  -8    8.72    3.32
  -2  -7   8   26.93    5.07
  -2  -7   8   24.88    6.09
   2  -7  -8   21.64    5.01
  -1  -7   8    9.80    3.26
  -1  -7   8   11.98    4.87
   1  -7  -8    8.48    3.06
   0  -7   8   39.23    6.47
   0  -7  -8   60.10    7.84
   0  -7   8   62.53    9.96
   1  -7   8    3.64    2.77
   1  -7   8    2.03    1.86
  -1  -7  -8    0.93    1.11
   2  -7   8   94.52   10.57
  -2  -7  -8   80.56    8.39
   2  -7   8   88.16   11.71
   3  -7   8    5.17    2.94
   3  -7   8    5.19    3.04
   4  -7   8   20.69    5.14
   4  -7   8   15.46    4.62
   5  -7   8    1.83    1.74
   5  -7   8    2.46    1.67
   6  -7   8   26.34    6.47
   6  -7   8   14.53    4.54
   7  -7   8    3.20    2.54
   7  -7   8    1.33    2.99
   8  -7   8    5.54    3.34
   8  -7   8    7.54    3.34
   9  -7   8   -1.05    0.93
   9  -7   8    0.69    1.79
  10  -7   8   -1.46    1.47
  10  -7   8    3.04    2.51
  11  -7   8    5.32    2.81
  11  -7   8    9.32    4.65
  12  -7   8    4.70    2.87
  12  -7   8    3.59    2.78
  13  -7   8    1.22    1.02
  13  -7   8   -0.48    0.86
  14  -7   8    1.26    1.06
  15  -7   8    4.80    3.22
  14  -8  -8   -0.39    1.81
  13  -8  -8   -1.25    2.49
  12  -8  -8   11.71    4.68
  11  -8  -8   29.26    7.67
  10  -8  -8    4.92    2.22
   9  -8  -8    8.60    3.83
   8  -8  -8   12.02    4.46
   7  -8  -8   13.37    4.43
   6  -8  -8    0.26    1.84
   5  -8  -8   20.27    5.24
   4  -8  -8   -0.20    1.39
   3  -8  -8   -0.86    0.53
   2  -8  -8    5.85    2.53
  -1  -8   8    5.69    2.91
   1  -8  -8    4.72    2.50
   0  -8   8   46.93    7.53
   0  -8  -8   52.49    7.54
   1  -8   8   18.79    5.71
   1  -8   8   24.26    5.61
  -1  -8  -8   15.71    4.08
   2  -8   8   33.28    7.41
   2  -8   8   21.08    5.36
   3  -8   8   36.93    7.23
   3  -8   8   45.57    8.59
   4  -8   8    6.24    3.33
   4  -8   8    3.66    2.97
   5  -8   8   24.61    6.40
   5  -8   8   20.02    5.50
   6  -8   8   10.16    4.02
   6  -8   8    1.53    1.67
   7  -8   8   78.20   11.52
   7  -8   8   93.81   12.37
   8  -8   8   20.20    6.01
   8  -8   8   19.09    6.10
   9  -8   8    2.25    2.25
   9  -8   8    2.23    2.31
  10  -8   8    4.96    3.35
  10  -8   8    3.66    2.77
  11  -8   8    4.43    2.97
  11  -8   8    3.59    2.86
  12  -8   8    3.40    2.41
  12  -8   8    6.24    3.68
  13  -8   8    2.39    1.06
  14  -8   8    3.47    2.10
  12  -9  -8    1.53    1.01
  11  -9  -8   10.43    4.75
  10  -9  -8    1.47    2.77
   9  -9  -8   18.87    6.05
   8  -9  -8   -1.85    1.62
   7  -9  -8    2.02    1.61
   6  -9  -8   19.54    5.50
   5  -9  -8   -0.89    0.64
   4  -9  -8    2.99    2.54
   3  -9  -8    4.43    2.17
   2  -9  -8   -0.69    0.43
   1  -9  -8   13.62    3.97
   0  -9   8    5.16    2.65
   1  -9   8   12.07    4.25
   2  -9   8    8.69    3.95
   2  -9   8   -1.89    1.72
   3  -9   8    1.96    0.89
   3  -9   8    4.92    2.42
   4  -9   8    4.38    2.44
   4  -9   8    7.68    3.04
   5  -9   8    2.33    1.50
   5  -9   8    0.36    1.29
   6  -9   8   -1.88    2.94
   6  -9   8    0.74    0.54
   7  -9   8    4.11    2.25
   7  -9   8    0.38    0.75
   8  -9   8   -0.02    1.58
   8  -9   8    1.83    2.61
   9  -9   8    4.05    2.98
   9  -9   8    4.36    3.11
  10  -9   8   13.77    5.04
  10  -9   8   15.71    5.42
  11  -9   8    8.94    4.42
  11  -9   8    8.13    4.22
  10 -10  -8   10.42    4.72
   9 -10  -8    3.37    3.13
   8 -10  -8    8.07    3.73
   7 -10  -8   -0.44    1.24
   6 -10  -8    1.11    1.71
   5 -10  -8    3.21    2.87
   4 -10  -8   -0.44    1.20
   3 -10  -8    5.78    2.91
   2 -10   8   11.86    4.82
   3 -10   8    6.99    3.26
   4 -10   8   -1.40    3.15
   5 -10   8   -0.37    1.31
   6 -10   8    7.57    3.77
   7 -10   8    0.49    1.61
   8 -10   8    2.81    2.89
   9 -10   8    5.63    3.66
   9 -11  -8   17.46    5.67
   8 -11  -8    2.94    2.94
   7 -11  -8    4.77    3.33
   6 -11  -8   13.74    4.43
   5 -11  -8    1.71    1.44
   5 -11   8   -1.17    1.85
   6 -11   8    2.32    0.99
  17   0  -9    3.84    2.46
  16   0  -9    1.37    0.81
 -16   0   9    0.56    0.91
  15   0  -9   -1.07    1.75
 -15   0   9    1.13    1.66
 -14   0   9   -2.06    1.56
  14   0  -9    0.41    1.72
 -13   0   9   -0.74    0.47
 -12   0   9   -0.26    0.69
 -11   0   9    1.78    1.04
 -10   0   9    2.21    1.97
  -9   0   9    1.61    1.34
  -8   0   9   -0.90    1.05
  -7   0   9   -0.82    1.30
  -6   0   9    1.64    0.80
  -5   0   9    0.81    1.06
  -4   0   9    2.41    1.95
  -3   0   9    0.04    0.55
  -3   0   9    0.25    0.99
  -2   0   9   -1.01    0.97
  -2   0   9    2.16    2.04
  -1   0   9   -0.56    1.04
  -1   0   9   -0.13    0.74
   0   0   9    1.53    1.69
   0   0   9    1.35    1.08
   1   0   9    1.76    1.24
   1   0   9    0.26    0.83
   2   0   9    3.34    1.90
   2   0   9    0.79    0.51
   3   0   9   -0.01    0.49
   3   0   9   -0.44    0.86
   4   0   9    0.62    0.97
   4   0   9   -0.70    1.04
   5   0   9    0.61    1.10
   5   0   9    0.72    0.94
   6   0   9   -0.12    0.31
   6   0   9   -0.77    1.17
   7   0   9    0.58    1.30
   7   0   9   -0.68    1.76
   8   0   9    3.07    2.59
   9   0   9    1.54    1.66
  10   0   9    1.61    1.98
  11   0   9    0.15    0.67
  12   0   9    2.03    2.07
  13   0   9   -1.41    1.89
  14   0   9   -2.97    2.31
  15   0   9   -0.09    1.36
  17  -1  -9    5.61    3.55
 -17  -1   9   -0.29    0.14
 -16  -1   9    9.85    3.52
  16  -1  -9   10.09    4.32
 -15  -1   9    1.59    1.44
  15  -1  -9    4.70    2.77
 -14  -1   9    8.05    3.13
  14  -1  -9    3.66    2.86
 -13  -1   9   54.84    7.86
 -13   1   9   56.80    7.88
  13  -1  -9   51.25    9.29
 -12  -1   9    1.98    1.65
 -12   1   9    1.42    1.46
 -11  -1   9   -1.21    0.64
  11  -1  -9   -1.36    0.49
 -10   1   9    2.75    1.60
  10  -1  -9   -0.98    1.97
 -10  -1   9   -2.38    2.08
  -9   1   9    2.47    1.52
  -9  -1   9    0.62    1.72
  -8  -1   9   38.03    6.87
  -8   1   9   42.76    6.99
  -7   1   9    2.43    1.63
  -7  -1   9    2.70    1.84
  -6   1   9   13.43    4.07
  -6  -1   9   14.19    4.11
  -5   1   9   11.03    3.59
  -5  -1   9   11.50    3.70
  -4  -1   9    3.84    2.45
  -4   1   9    9.05    3.35
  -3  -1   9    6.00    3.05
  -3   1   9    5.62    2.66
  -3   1   9    3.26    1.22
  -2  -1   9    2.45    1.12
  -2  -1   9    6.15    3.15
  -2   1   9    5.80    2.56
  -2   1   9    5.33    1.73
  -1  -1   9    4.82    2.64
  -1  -1   9    1.99    1.06
  -1   1   9    1.71    0.69
  -1   1   9    3.75    2.34
   0  -1   9    2.92    2.32
   0  -1   9    2.46    0.98
   0   1   9    4.48    2.39
   0   1   9    4.73    1.88
   1   1   9   23.89    5.44
   1  -1   9   16.67    4.61
   1  -1   9   17.72    3.52
   1   1   9   16.41    3.37
   2   1   9    1.39    1.37
   2  -1   9    0.01    1.35
   2  -1   9    3.92    2.40
   3  -1   9    1.09    1.01
   3  -1   9   -0.94    1.10
   3   1   9    2.96    1.83
   4   1   9   31.62    5.28
   4  -1   9   30.17    5.46
   4  -1   9   27.94    6.08
   5  -1   9    3.18    2.20
   5  -1   9    2.85    0.81
   5   1   9    6.11    2.54
   6   1   9   58.46    7.80
   6  -1   9   59.45    9.10
   6  -1   9   54.86    8.01
   7  -1   9    1.82    1.76
   7  -1   9    3.36    2.41
   7   1   9    2.41    1.62
   8  -1   9    1.07    1.40
   8  -1   9    2.25    1.77
   8   1   9    0.61    1.52
   9  -1   9    5.68    3.11
   9  -1   9    5.53    2.93
   9   1   9    6.15    2.72
  10  -1   9    1.13    1.37
  10  -1   9    3.31    2.03
  10   1   9    4.96    2.60
  11  -1   9    6.49    3.84
  11   1   9    1.72    2.11
  12  -1   9    4.28    3.00
  12   1   9    4.06    2.50
  13  -1   9    1.37    1.57
  13   1   9    1.77    2.03
  14  -1   9   -0.07    1.57
  14   1   9    4.47    2.92
  15  -1   9   -0.78    0.31
  15   1   9    3.18    2.32
 -17  -2   9    2.31    2.17
  16  -2  -9   -0.29    0.86
 -16  -2   9    1.57    1.56
  15  -2  -9    3.18    2.11
 -15  -2   9   10.94    3.62
  14  -2  -9    3.60    2.87
 -14  -2   9    4.48    2.33
  13  -2  -9    1.33    2.34
 -13  -2   9    0.13    1.39
  12  -2  -9   10.06    4.25
 -12  -2   9    6.01    2.55
  11  -2  -9   10.36    4.30
 -11  -2   9    7.74    3.30
 -10  -2   9  113.85   11.98
  10  -2  -9  107.30   13.23
  -9  -2   9   50.17    7.81
   9  -2  -9   45.01    8.34
  -8  -2   9   21.57    5.31
   8  -2  -9   21.39    5.59
   7  -2  -9   16.57    4.88
  -7  -2   9   15.82    4.66
  -6  -2   9    0.78    1.13
  -5  -2   9   -0.37    0.91
  -4  -2   9   -1.66    2.07
  -3  -2   9    2.75    1.60
  -2  -2   9    9.87    3.77
  -2  -2   9   12.72    2.49
  -1  -2   9    2.23    1.48
  -1  -2   9    4.04    1.51
   0  -2   9    3.97    1.87
   0  -2   9    7.67    4.00
   1  -2   9   76.32   10.09
   1  -2   9   98.55    8.83
   2  -2   9   14.85    3.57
   2  -2   9   12.86    4.04
   3  -2   9   45.63    7.92
   3  -2   9   37.86    6.14
   4  -2   9  102.42   11.81
   4  -2   9   99.57   10.18
   5  -2   9   38.20    7.11
   5  -2   9   38.48    6.51
   6  -2   9    0.63    0.94
   6  -2   9    0.12    1.88
   7  -2   9    6.88    2.85
   7  -2   9    5.67    3.30
   8  -2   9   12.86    4.26
   8  -2   9   14.08    4.66
   9  -2   9    5.69    3.41
   9  -2   9    0.20    0.14
  10  -2   9    3.77    1.98
  10  -2   9    4.61    2.77
  11  -2   9    1.27    1.60
  11  -2   9    0.23    0.72
  12  -2   9    7.79    3.76
  12  -2   9    7.13    3.30
  12   2   9    7.58    3.27
  13  -2   9   27.85    6.92
  13   2   9   26.94    6.61
  14  -2   9   19.28    5.82
  14   2   9   16.71    5.17
  15  -2   9    2.76    2.25
 -17  -3   9   18.76    4.90
 -16  -3   9    0.23    1.33
  16  -3  -9    3.77    2.72
 -15  -3   9   -0.07    0.76
  15  -3  -9    2.20    1.73
 -14  -3   9    2.35    1.89
  14  -3  -9   -2.13    1.89
 -13  -3   9    1.48    0.32
  13  -3  -9    1.72    2.28
 -12  -3   9   24.56    5.59
  12  -3  -9   28.69    7.11
 -11  -3   9   23.96    5.35
  11  -3  -9   19.85    5.78
 -10  -3   9    0.89    0.81
  10  -3  -9    3.62    2.38
  -9  -3   9   81.91   10.32
   9  -3  -9   82.08   11.24
  -8  -3   9   24.31    5.66
   8  -3  -9   30.52    6.84
  -7  -3   9   17.42    5.09
   7  -3  -9   11.66    4.00
  -6  -3   9   11.59    4.38
   6  -3  -9    7.68    3.49
  -5  -3   9   29.28    6.13
   5  -3  -9   24.11    5.53
  -4  -3   9    4.62    2.71
  -3  -3   9    9.07    3.89
  -2  -3   9   74.55    9.97
  -1  -3   9   22.76    5.64
  -1  -3   9   21.23    3.49
   0  -3   9    0.58    2.07
   0  -3   9    2.88    1.67
   1  -3   9   67.06    9.66
   1  -3   9   90.75    8.85
   2  -3   9   46.58    6.49
   2  -3   9   35.55    7.03
   3  -3   9    2.96    1.94
   3  -3   9    1.50    1.63
   4  -3   9    2.46    1.81
   4  -3   9    2.17    1.87
   5  -3   9    1.73    1.38
   5  -3   9   -1.74    1.60
   6  -3   9    4.53    2.14
   6  -3   9    4.79    2.73
   7  -3   9    1.36    0.90
   7  -3   9    0.77    0.81
   8  -3   9    5.14    2.79
   8  -3   9    5.34    2.90
   9  -3   9    2.63    1.86
   9  -3   9    2.33    0.69
  10  -3   9   10.26    4.08
  10  -3   9   11.73    4.22
  11  -3   9    2.69    2.95
  11  -3   9   -1.85    1.95
  12  -3   9    2.94    1.93
  12  -3   9    0.09    0.86
  13  -3   9    5.32    3.24
  13  -3   9    8.18    2.86
  14  -3   9    1.71    2.78
  14  -3   9    0.06    0.83
 -17  -4   9   -1.73    1.68
 -16  -4   9    9.72    3.45
 -15  -4   9   19.99    5.28
  15  -4  -9   16.60    5.69
 -14  -4   9   -0.79    0.90
  14  -4  -9    3.04    3.26
 -13  -4   9    7.98    3.74
  13  -4  -9    9.02    4.20
 -12  -4   9   66.91    9.63
  12  -4  -9   72.80   11.29
  11  -4  -9    2.87    2.66
 -11  -4   9    3.80    2.62
  10  -4  -9    1.38    1.03
 -10  -4   9    5.10    2.60
   9  -4  -9    5.35    3.02
  -9  -4   9    6.41    3.36
   8  -4  -9    5.10    2.92
  -8  -4   9    5.36    2.76
   7  -4  -9   60.09    9.37
  -7  -4   9   54.69    8.94
  -6  -4   9    0.98    1.63
   6  -4  -9    0.92    1.79
  -5  -4   9    9.27    3.81
   5  -4  -9    3.92    2.00
  -4  -4   9    6.28    2.59
   4  -4  -9    8.24    2.91
  -3  -4   9   10.45    3.75
   3  -4  -9    5.42    2.46
  -2  -4   9    7.60    3.46
  -1  -4   9   12.74    4.43
   0  -4   9   17.15    5.06
   0  -4   9   13.72    3.32
   1  -4   9    1.45    1.62
   1  -4   9    2.42    1.25
   2  -4   9   -0.10    0.76
   2  -4   9    2.22    1.58
   3  -4   9   12.80    4.65
   3  -4   9    8.24    3.14
   4  -4   9   19.70    5.38
   4  -4   9   33.89    6.24
   5  -4   9   12.40    3.91
   5  -4   9   16.16    5.10
   6  -4   9    4.18    2.35
   6  -4   9    1.92    1.55
   7  -4   9    1.45    2.04
   7  -4   9    3.60    2.39
   8  -4   9   20.58    5.29
   8  -4   9   21.05    5.87
   9  -4   9    2.90    1.63
   9  -4   9    1.09    1.27
  10  -4   9    2.34    2.65
  10  -4   9    0.74    1.18
  11  -4   9    2.93    2.21
  11  -4   9   -0.50    1.49
  12  -4   9    3.76    2.96
  12  -4   9   -0.31    0.66
  13  -4   9    1.06    1.70
  13  -4   9    1.56    1.74
  14  -4   9    3.16    3.07
  14  -4   9    1.72    1.64
  15  -4   9    5.17    3.10
  16  -4   9   20.24    6.25
 -17  -5   9    1.55    1.48
 -16  -5   9    4.22    2.28
 -15  -5   9   18.44    5.04
  14  -5  -9   10.06    4.18
 -14  -5   9    6.30    3.15
  13  -5  -9   16.07    5.79
 -13  -5   9   14.81    4.67
  12  -5  -9    0.33    1.42
 -12  -5   9    1.90    1.86
  11  -5  -9    1.68    1.19
 -11  -5   9    0.26    0.96
  10  -5  -9   -2.44    2.78
 -10  -5   9    0.65    1.03
   9  -5  -9   52.83    9.22
  -9  -5   9   52.31    8.84
   8  -5  -9    7.01    3.75
  -8  -5   9    9.01    4.04
   7  -5  -9    5.69    6.08
  -7  -5   9    4.87    2.72
   6  -5  -9    2.89    1.92
  -6  -5   9    3.91    2.69
   5  -5  -9    2.67    1.41
  -5  -5   9    4.67    2.68
   4  -5  -9    3.80    2.13
  -4  -5   9    0.19    1.49
   3  -5  -9    0.64    0.41
  -3  -5   9    0.75    1.89
   2  -5  -9    3.18    1.05
  -2  -5   9    4.74    2.71
  -1  -5   9    9.72    4.00
   0  -5   9    8.95    3.76
   1  -5   9   13.01    4.38
   1  -5   9   13.30    3.70
   2  -5   9    5.31    2.87
   2  -5   9    1.61    1.69
   3  -5   9   -0.40    1.29
   3  -5   9   -0.68    1.45
   4  -5   9   -0.65    0.74
   4  -5   9   -0.45    1.18
   5  -5   9   -1.48    2.49
   5  -5   9    3.41    1.93
   6  -5   9    3.56    2.01
   6  -5   9    3.33    2.54
   7  -5   9    2.94    1.73
   7  -5   9   -0.67    1.22
   8  -5   9   20.12    5.78
   8  -5   9   14.13    4.47
   9  -5   9    1.66    1.22
   9  -5   9    3.68    2.43
  10  -5   9    0.28    1.36
  10  -5   9    3.79    2.45
  11  -5   9    0.13    1.15
  11  -5   9    2.15    2.22
  12  -5   9   11.31    4.45
  12  -5   9    5.93    3.27
  13  -5   9    0.79    1.34
  13  -5   9   -0.58    0.36
  14  -5   9    2.30    1.95
  15  -5   9    1.30    0.88
 -17  -6   9    2.86    1.67
 -16  -6   9    8.35    3.42
 -15  -6   9   34.17    7.31
  14  -6  -9   12.68    5.75
 -14  -6   9    7.51    3.40
  13  -6  -9    8.44    4.30
 -13  -6   9    7.75    3.53
 -12  -6   9    7.02    3.21
  12  -6  -9   14.26    5.35
 -11  -6   9    3.37    2.63
  11  -6  -9    0.14    0.54
 -10  -6   9    0.28    1.99
  10  -6  -9    0.53    1.60
  -9  -6   9    6.45    3.32
   9  -6  -9    9.33    4.02
   8  -6  -9   -2.63    2.78
  -8  -6   9    0.26    0.46
   7  -6  -9   -1.65    1.45
  -7  -6   9    2.10    2.02
   6  -6  -9   21.83    5.83
  -6  -6   9   16.02    5.01
   5  -6  -9   35.91    7.33
  -5  -6   9   43.49    8.20
   4  -6  -9   13.85    4.36
  -4  -6   9   22.11    5.97
   3  -6  -9   53.72    8.28
  -3  -6   9   62.27    9.82
   2  -6  -9    1.88    1.81
  -2  -6   9    3.08    2.64
   1  -6  -9    3.21    1.15
  -1  -6   9    8.59    4.31
   0  -6  -9   11.42    3.52
   0  -6   9   15.56    4.81
   1  -6   9    5.13    2.71
   2  -6   9    2.05    1.06
   2  -6   9    3.84    2.59
   3  -6   9    3.33    2.10
   3  -6   9   -0.94    1.20
   4  -6   9   52.33    9.17
   4  -6   9   40.47    7.16
   5  -6   9   24.98    6.26
   5  -6   9   25.78    5.93
   6  -6   9   91.06   12.31
   6  -6   9   81.35   10.91
   7  -6   9   21.63    5.98
   7  -6   9   26.71    7.16
   8  -6   9   70.89   10.76
   8  -6   9   43.42    8.69
   9  -6   9   65.83   10.59
   9  -6   9   64.94   10.82
  10  -6   9    7.92    3.83
  10  -6   9    9.29    4.11
  11  -6   9    0.19    1.46
  11  -6   9    0.15    0.88
  12  -6   9    2.62    2.43
  12  -6   9    0.71    2.25
  13  -6   9   -0.40    1.88
 -15  -7   9    1.94    1.82
 -14  -7   9    5.46    3.12
 -13  -7   9   -0.86    1.17
 -12  -7   9   22.51    6.05
  12  -7  -9   21.98    6.47
 -11  -7   9   11.62    4.31
  11  -7  -9    7.06    3.23
 -10  -7   9   19.01    5.53
  10  -7  -9   11.28    5.00
  -9  -7   9    9.67    4.06
   9  -7  -9    8.60    4.22
  -8  -7   9   19.19    5.61
   8  -7  -9   22.10    6.17
  -7  -7   9   34.17    7.41
   7  -7  -9   31.67    7.46
  -6  -7   9    6.56    3.35
   6  -7  -9    6.70    3.26
  -5  -7   9    4.68    3.02
   5  -7  -9    1.71    0.95
  -4  -7   9    2.07    2.31
   4  -7  -9    0.90    1.37
   3  -7  -9    3.24    2.27
  -3  -7   9    3.64    2.66
   2  -7  -9    2.95    1.95
  -2  -7   9    1.23    1.62
   1  -7  -9    0.68    0.26
  -1  -7   9   -0.36    0.57
   0  -7   9   15.69    5.12
   1  -7   9    3.98    3.45
   2  -7   9    3.36    2.26
   3  -7   9    7.93    3.58
   4  -7   9   -0.79    1.80
   4  -7   9    3.63    2.75
   5  -7   9   30.53    6.80
   5  -7   9   35.50    7.80
   6  -7   9   18.99    5.65
   6  -7   9   19.29    5.59
   7  -7   9   -0.37    0.77
   7  -7   9    5.59    3.10
   8  -7   9   18.24    5.98
   8  -7   9   20.98    6.08
   9  -7   9   23.53    6.25
   9  -7   9   19.41    6.21
  10  -7   9   14.77    5.25
  10  -7   9   16.75    6.01
  11  -7   9    4.81    3.99
  12  -7   9    3.33    3.28
  11  -8  -9   -0.34    2.82
  10  -8  -9    1.22    1.25
  -9  -8   9   -0.52    2.02
   9  -8  -9    2.49    2.07
  -8  -8   9    3.29    3.45
   8  -8  -9    0.72    1.94
  -7  -8   9    4.74    2.97
   7  -8  -9    4.88    2.58
  -6  -8   9    3.00    2.50
   6  -8  -9    2.92    2.61
  -5  -8   9    5.28    3.59
   5  -8  -9   10.48    3.65
  -4  -8   9    3.42    2.70
   4  -8  -9    1.42    1.26
  -3  -8   9   10.46    4.31
   3  -8  -9    9.30    3.69
  -2  -8   9    3.31    2.50
   2  -8  -9    2.21    1.74
  -1  -8   9    1.58    3.18
   0  -8   9   -0.25    1.21
   1  -8   9    0.29    1.17
   2  -8   9    1.96    1.84
   3  -8   9    6.04    2.98
   4  -8   9   15.00    5.24
   6  -8   9   21.94    6.02
   7  -8   9   26.53    7.04
   8  -8   9   26.62    7.25
   9  -8   9    7.48    3.96
  10  -8   9    2.48    2.82
  10  -9  -9   18.10    6.01
   9  -9  -9    1.45    0.28
   8  -9  -9   23.79    6.51
   7  -9  -9    8.85    3.67
   6  -9  -9    0.70    0.14
   5  -9  -9    2.56    2.50
   4  -9  -9    7.52    3.52
   8 -10  -9    4.43    3.13
   7 -10  -9    6.45    3.13
 -15   0  10   19.21    4.96
 -14   0  10    8.47    3.40
 -13   0  10   29.32    6.09
 -12   0  10    4.66    2.63
 -11   0  10   60.73    8.98
 -10   0  10  104.42   11.82
  -9   0  10  109.38   12.26
  -8   0  10   29.07    6.42
  -7   0  10   57.87    8.76
  -6   0  10   17.81    4.97
  -5   0  10    0.47    1.66
  -4   0  10   -0.19    1.01
  -3   0  10   -0.14    0.72
  -2   0  10    9.77    4.09
  -1   0  10    1.96    1.78
   0   0  10   23.08    5.63
   1   0  10    3.52    2.51
   2   0  10    3.23    2.36
   3   0  10   90.31   11.61
   3   0  10  104.99   10.40
   4   0  10   33.45    7.16
   4   0  10   37.93    6.47
   5   0  10   65.91    9.09
   5   0  10   38.46    7.66
   6   0  10    5.79    2.89
   7   0  10   54.17    8.76
   8   0  10   13.19    4.54
   9   0  10    1.18    1.10
  10   0  10    3.96    2.41
  11   0  10   16.82    5.44
  12   0  10   10.07    4.43
  13   0  10    1.52    2.60
 -16  -1  10   14.02    4.47
 -15  -1  10   27.91    6.02
 -14  -1  10   -0.79    1.55
 -13  -1  10    1.29    0.80
 -12  -1  10    2.57    1.98
 -11  -1  10   -0.81    1.10
 -10  -1  10    6.67    2.67
 -10   1  10    0.75    0.48
  -9  -1  10   21.27    5.33
  -9   1  10   32.49    7.36
  -8   1  10    2.76    2.21
  -8  -1  10    2.06    2.10
  -7  -1  10    4.53    2.57
  -7   1  10    8.17    3.22
  -6  -1  10    8.41    3.21
  -6   1  10    6.77    3.10
  -5  -1  10   10.44    3.82
  -5   1  10    6.44    2.77
  -4   1  10   13.87    4.42
  -4  -1  10    9.46    3.89
  -3  -1  10    2.16    2.04
  -3   1  10    5.49    2.58
  -2  -1  10    1.53    1.95
  -2   1  10    2.12    2.42
  -1   1  10    1.70    2.02
  -1  -1  10    1.42    0.86
   0  -1  10    5.62    2.91
   1  -1  10    0.50    1.55
   2  -1  10   -1.41    1.20
   2   1  10    1.88    0.72
   3   1  10   45.41    6.46
   3  -1  10   44.93    8.15
   3  -1  10   43.71    6.48
   4  -1  10    1.33    1.24
   4   1  10    2.03    1.05
   5  -1  10   20.59    4.56
   5   1  10   20.94    4.70
   5  -1  10   14.28    4.78
   6  -1  10    3.54    2.37
   6  -1  10    0.78    0.66
   6   1  10    3.86    1.45
   7  -1  10   -1.84    2.09
   7   1  10    1.44    0.47
   7  -1  10   -1.26    0.79
   8  -1  10    6.78    3.52
   8  -1  10    0.49    1.37
   8   1  10    3.99    2.48
   9  -1  10   -0.73    1.40
   9   1  10   -2.04    2.46
  10  -1  10    6.84    3.69
  10   1  10    9.95    3.93
  11  -1  10    1.05    1.57
  11   1  10   -1.43    1.43
  12  -1  10   -1.60    0.98
  12   1  10    1.67    2.45
  13  -1  10    6.09    3.36
  13   1  10    8.04    3.85
 -16  -2  10   16.43    4.58
 -15  -2  10    1.85    1.95
 -14  -2  10    9.01    3.21
  13  -2 -10    6.35    3.84
 -13  -2  10    3.97    2.13
  12  -2 -10    4.66    3.77
 -12  -2  10    2.50    1.88
  11  -2 -10   34.51    7.81
 -11  -2  10   40.73    7.55
 -10  -2  10   30.32    6.57
  -9  -2  10    0.60    0.35
  -8  -2  10    9.61    3.58
  -7  -2  10    7.64    3.41
  -6  -2  10   15.63    4.60
  -5  -2  10    5.42    2.36
  -4  -2  10   -0.03    0.89
  -3  -2  10    6.74    3.38
  -2  -2  10    1.67    1.79
  -1  -2  10    8.11    3.51
   0  -2  10   10.20    4.11
   1  -2  10   54.03    9.07
   2  -2  10   34.99    7.31
   2   2  10   29.37    5.01
   3  -2  10    4.06    3.00
   3   2  10    6.03    2.48
   4  -2  10    9.25    3.44
   4  -2  10    7.46    3.62
   4   2  10    4.18    1.94
   5  -2  10   24.56    5.48
   5   2  10   20.79    4.90
   5  -2  10   19.17    5.44
   6   2  10   56.61    8.10
   6  -2  10   56.96    9.56
   6  -2  10   58.98    8.75
   7  -2  10   19.72    5.41
   7  -2  10   22.96    5.52
   7   2  10   17.42    4.74
   8  -2  10    4.17    2.16
   8  -2  10    6.24    2.91
   8   2  10    4.51    2.32
   9  -2  10   13.58    4.91
   9  -2  10    6.79    3.22
   9   2  10    9.87    3.54
  10  -2  10    8.66    3.97
  10  -2  10    5.61    2.48
  10   2  10   12.38    4.24
  11  -2  10    2.26    2.70
  11   2  10    1.49    1.13
  12  -2  10   -1.19    2.28
  12   2  10    0.67    0.86
  13  -2  10    5.47    3.86
 -16  -3  10    3.72    2.22
 -15  -3  10    8.17    3.55
 -14  -3  10   29.92    6.42
  13  -3 -10    1.70    2.14
 -13  -3  10    3.16    2.31
  12  -3 -10   45.42    9.18
 -12  -3  10   32.45    6.84
 -11  -3  10    6.20    2.91
  11  -3 -10   15.95    5.45
 -10  -3  10   12.83    4.19
  10  -3 -10   18.25    5.67
  -9  -3  10    6.60    3.12
   9  -3 -10    3.21    1.77
  -8  -3  10    1.34    0.16
   8  -3 -10    4.73    2.72
  -7  -3  10   24.49    5.80
  -6  -3  10    9.30    3.43
  -5  -3  10    1.97    1.80
  -4  -3  10    8.73    3.89
  -3  -3  10   -1.28    0.58
  -2  -3  10   15.13    4.78
  -1  -3  10    3.61    2.60
   0  -3  10    0.98    2.17
   1  -3  10    2.58    2.43
   2  -3  10    3.54    2.22
   3  -3  10    7.94    3.39
   4  -3  10    1.89    2.19
   5  -3  10    3.52    2.59
   6  -3  10    7.82    2.98
   6  -3  10   12.30    4.51
   7  -3  10   42.00    8.40
   7  -3  10   73.65   11.02
   8  -3  10    5.46    3.24
   8  -3  10    6.84    3.47
   9  -3  10    1.13    0.42
   9  -3  10    2.63    1.63
  10  -3  10    1.01    1.37
  11  -3  10   -2.19    2.55
  11   3  10    1.25    1.42
  12  -3  10    8.29    3.73
  12   3  10    4.46    2.70
 -16  -4  10    5.88    2.89
 -15  -4  10   28.68    6.45
 -14  -4  10   14.05    4.67
 -13  -4  10    4.42    2.56
 -12  -4  10   58.18    9.46
  12  -4 -10   47.49    9.63
 -11  -4  10    4.22    2.48
  11  -4 -10    0.04    1.08
 -10  -4  10    3.02    2.21
  10  -4 -10   -2.20    2.12
  -9  -4  10    2.22    2.24
   9  -4 -10    1.22    1.64
  -8  -4  10   17.28    5.05
   8  -4 -10   11.35    4.07
  -7  -4  10   -1.14    0.88
   7  -4 -10   -0.48    0.80
  -6  -4  10   15.35    4.88
   6  -4 -10   11.27    3.93
  -5  -4  10   24.66    6.42
  -4  -4  10   20.26    5.50
  -3  -4  10   14.91    4.77
  -2  -4  10    5.89    2.85
  -1  -4  10   20.38    5.68
   0  -4  10    7.65    3.71
   1  -4  10    2.12    1.74
   2  -4  10    4.10    2.97
   3  -4  10   22.92    6.05
   4  -4  10   14.65    4.76
   5  -4  10   23.12    5.74
   6  -4  10   32.98    7.60
   7  -4  10   14.52    4.78
   7  -4  10   25.91    6.80
   8  -4  10   11.25    4.34
   8  -4  10    8.60    3.73
   9  -4  10   25.61    6.62
  10  -4  10   10.75    4.50
  11  -4  10    1.95    1.71
  12  -4  10   -1.89    1.63
 -15  -5  10   -0.15    0.47
 -14  -5  10   35.62    7.45
 -13  -5  10    8.28    3.76
 -12  -5  10    3.67    2.67
  12  -5 -10   -2.97    2.30
 -11  -5  10   53.25    9.25
  11  -5 -10   43.23    9.10
 -10  -5  10   25.73    6.39
  10  -5 -10   23.17    6.82
  -9  -5  10    4.73    3.19
   9  -5 -10    3.57    2.64
  -8  -5  10    0.04    1.85
   8  -5 -10   -0.23    1.60
  -7  -5  10   -1.54    1.40
   7  -5 -10    2.51    2.18
  -6  -5  10   12.81    4.55
   6  -5 -10    9.32    3.83
  -5  -5  10    1.86    2.03
   5  -5 -10    1.67    0.58
  -4  -5  10    4.77    3.03
   4  -5 -10    1.74    2.27
  -3  -5  10    6.63    3.27
  -2  -5  10    2.44    2.79
  -1  -5  10    7.19    3.59
   0  -5  10    4.91    3.38
   1  -5  10    5.27    3.14
   2  -5  10    5.98    3.13
   3  -5  10    2.34    2.37
   4  -5  10    0.41    1.16
   5  -5  10    1.72    2.35
   9  -5  10   -0.48    0.63
  10  -5  10    5.95    3.12
  11  -5  10   10.12    4.86
  11  -6 -10    5.30    3.33
  10  -6 -10   25.26    6.84
   9  -6 -10    3.32    2.71
   8  -6 -10   -0.69    0.72
  -8  -6  10    0.68    1.34
   7  -6 -10    0.58    0.99
  -7  -6  10    1.33    1.61
   6  -6 -10    2.93    2.85
  -6  -6  10    6.61    3.47
   5  -6 -10   -0.67    0.75
  -5  -6  10    3.43    2.78
   4  -6 -10    0.46    1.80
  -4  -6  10    0.12    2.19
   3  -6 -10   14.01    4.53
  -3  -6  10   17.01    5.45
  -2  -6  10   20.30    5.79
  -1  -6  10    3.17    2.23
   0  -6  10    5.11    3.28
  10  -7 -10    1.94    1.92
   9  -7 -10   44.07    9.05
   8  -7 -10    4.21    2.93
   7  -7 -10    5.84    3.86
   6  -7 -10   -0.54    1.82
   5  -7 -10    2.16    2.58
   4  -7 -10    0.56    1.10
   9  -8 -10    1.01    1.76
   8  -8 -10    2.13    2.55
   7  -8 -10    2.04    2.02
   6  -8 -10    1.86    1.61
 -13   0  11   -2.49    2.34
 -12   0  11   -0.53    1.83
 -11   0  11    2.12    1.91
 -10   0  11    0.83    0.65
  -9   0  11    2.30    2.10
  -8   0  11    0.33    1.63
  -7   0  11    0.87    1.62
  -6   0  11    1.98    1.87
  -5   0  11    2.09    2.06
  -4   0  11    2.03    1.06
  -3   0  11    1.58    3.59
  -2   0  11   -1.53    0.29
  -1   0  11    2.40    2.46
   0   0  11    1.71    2.30
 -14  -1  11    7.80    3.41
 -13  -1  11   11.43    4.24
 -12  -1  11    0.62    0.63
 -11  -1  11   13.18    4.75
 -10  -1  11    9.79    4.23
  -9  -1  11    4.95    2.78
  -8  -1  11    2.81    1.87
  -7  -1  11   21.77    5.82
  -6  -1  11    1.62    2.04
  -5  -1  11    6.91    3.27
  -4  -1  11    4.04    2.10
  -3  -1  11    1.03    1.76
  -2  -1  11    0.97    1.55
  -1  -1  11    3.36    2.59
 -13  -2  11    2.08    2.19
 -12  -2  11   26.23    6.38
 -11  -2  11    4.48    2.65
 -10  -2  11    3.57    2.60
  -9  -2  11   21.24    5.78
  -8  -2  11    8.98    3.91
  -7  -2  11   11.80    4.57
  -6  -2  11   28.49    6.79
  -5  -2  11    4.06    2.84
  -4  -2  11   17.43    5.23
  -3  -2  11    7.23    3.44
  -2  -2  11    0.82    0.89
   8  -5 -11    1.06    2.00
   7  -6 -11   -0.68    1.42
   6  -6 -11    8.39    5.03
   0   0   0    0.00    0.00


TITL NM01 in P2(1)/c
REM P2(1)/c (#14 in standard setting)
CELL 0.71073  20.865933  11.451087   8.794952  90.0000  95.5311  90.0000
ZERR    9.00   0.001292   0.000871   0.000554   0.0000   0.0058   0.0000
LATT  1
SYMM -x, y+1/2,-z+1/2
SFAC C H N O
UNIT 99.00 90.00 9.00 9.00
TREF
HKLF 4
END
_computing_structure_solution     'SHELXT 2018/2 (Sheldrick, 2018)'
;
_shelx_hkl_checksum              8067
_olex2_date_sample_data_collection 2020-06-26
_olex2_submission_special_instructions 'No special instructions were received'
_oxdiff_exptl_absorpt_empirical_details 
;
Empirical correction (ABSPACK) includes:
- Absorption correction using spherical harmonics
- Frame scaling
- Detector area scaling
;
_oxdiff_exptl_absorpt_empirical_full_max 1.320
_oxdiff_exptl_absorpt_empirical_full_min 0.776
####################################################################### 
# 
# This file contains crystal structure data downloaded from the 
# Cambridge Structural Database (CSD) hosted by the Cambridge 
# Crystallographic Data Centre (CCDC).
# 
# Full information about CCDC data access policies and citation 
# guidelines are available at http://www.ccdc.cam.ac.uk/access/V1 
# 
# Audit and citation data items may have been added by the CCDC. 
# Please retain this information to preserve the provenance of 
# this file and to allow appropriate attribution of the data. 
# 
#######################################################################

data_02-0816
_database_code_depnum_ccdc_archive 'CCDC 2210455'
loop_
_audit_author_name
_audit_author_address
'Gong Jianye'
;Inner Mongolia University
China
;
_audit_update_record             
;
2022-09-30 deposited with the CCDC.	2023-04-06 downloaded from the CCDC.
;
_audit_creation_date             2020-08-16
_audit_creation_method           
;
Olex2 1.3-alpha
(compiled 2020.07.31 svn.rc2a77460 for OlexSys, GUI svn.r6145)
;
_shelx_SHELXL_version_number     2018/3
_chemical_name_common            ?
_chemical_name_systematic        ?
_chemical_formula_moiety         'C26 H24 N4 O'
_chemical_formula_sum            'C26 H24 N4 O'
_chemical_formula_weight         408.49
_chemical_melting_point          ?
loop_
_atom_type_symbol
_atom_type_description
_atom_type_scat_dispersion_real
_atom_type_scat_dispersion_imag
_atom_type_scat_source
C C 0.0033 0.0016 'International Tables Vol C Tables 4.2.6.8 and 6.1.1.4'
H H 0.0000 0.0000 'International Tables Vol C Tables 4.2.6.8 and 6.1.1.4'
N N 0.0061 0.0033 'International Tables Vol C Tables 4.2.6.8 and 6.1.1.4'
O O 0.0106 0.0060 'International Tables Vol C Tables 4.2.6.8 and 6.1.1.4'

_shelx_space_group_comment       
;
The symmetry employed for this shelxl refinement is uniquely defined
by the following loop, which should always be used as a source of
symmetry information in preference to the above space-group names.
They are only intended as comments.
;
_space_group_crystal_system      monoclinic
_space_group_IT_number           14
_space_group_name_H-M_alt        'P 1 21/c 1'
_space_group_name_Hall           '-P 2ybc'
loop_
_space_group_symop_operation_xyz
'x, y, z'
'-x, y+1/2, -z+1/2'
'-x, -y, -z'
'x, -y-1/2, z-1/2'

_cell_length_a                   21.2739(12)
_cell_length_b                   11.0135(8)
_cell_length_c                   8.6873(5)
_cell_angle_alpha                90
_cell_angle_beta                 95.211(5)
_cell_angle_gamma                90
_cell_volume                     2027.0(2)
_cell_formula_units_Z            4
_cell_measurement_reflns_used    4117
_cell_measurement_temperature    100.00(10)
_cell_measurement_theta_max      28.9110
_cell_measurement_theta_min      2.9160
_shelx_estimated_absorpt_T_max   ?
_shelx_estimated_absorpt_T_min   ?
_exptl_absorpt_coefficient_mu    0.084
_exptl_absorpt_correction_T_max  1.00000
_exptl_absorpt_correction_T_min  0.57105
_exptl_absorpt_correction_type   multi-scan
_exptl_absorpt_process_details   
;
CrysAlisPro 1.171.38.43f (Rigaku Oxford Diffraction, 2015)
Empirical absorption correction using spherical harmonics,
 implemented in SCALE3 ABSPACK scaling algorithm.
;
_exptl_absorpt_special_details   ?
_exptl_crystal_colour            colourless
_exptl_crystal_colour_primary    colourless
_exptl_crystal_density_diffrn    1.339
_exptl_crystal_density_meas      ?
_exptl_crystal_density_method    ?
_exptl_crystal_description       block
_exptl_crystal_F_000             864
_exptl_crystal_size_max          0.14
_exptl_crystal_size_mid          0.12
_exptl_crystal_size_min          0.11
_exptl_transmission_factor_max   ?
_exptl_transmission_factor_min   ?
_diffrn_reflns_av_R_equivalents  0.0259
_diffrn_reflns_av_unetI/netI     0.0339
_diffrn_reflns_Laue_measured_fraction_full 0.999
_diffrn_reflns_Laue_measured_fraction_max 0.999
_diffrn_reflns_limit_h_max       19
_diffrn_reflns_limit_h_min       -25
_diffrn_reflns_limit_k_max       10
_diffrn_reflns_limit_k_min       -13
_diffrn_reflns_limit_l_max       10
_diffrn_reflns_limit_l_min       -9
_diffrn_reflns_number            8793
_diffrn_reflns_point_group_measured_fraction_full 0.999
_diffrn_reflns_point_group_measured_fraction_max 0.999
_diffrn_reflns_theta_full        24.997
_diffrn_reflns_theta_max         24.997
_diffrn_reflns_theta_min         2.084
_diffrn_ambient_environment      N~2~
_diffrn_ambient_temperature      100.00(10)
_diffrn_detector                 'CCD plate'
_diffrn_detector_area_resol_mean 5.2684
_diffrn_detector_type            AtlasS2
_diffrn_measured_fraction_theta_full 0.999
_diffrn_measured_fraction_theta_max 0.999
_diffrn_measurement_details      
;
List of Runs (angles in degrees, time in seconds):

  # Type    Start    End  Width  t~exp~   \w     \q     \k     \f   Frames
#--------------------------------------------------------------------------
  1  \w    -50.00   4.00   1.00    5.00    --  -11.27  93.00 162.00   54
  2  \w     15.00  82.00   1.00    5.00    --   11.90  37.00 -30.00   67
  3  \w     -9.00  65.00   1.00    5.00    --   11.90  37.00  60.00   74
;
_diffrn_measurement_device       'four-circle diffractometer'
_diffrn_measurement_device_type  'SuperNova, Dual, Cu at zero, AtlasS2'
_diffrn_measurement_method       '\w scans'
_diffrn_orient_matrix_type       
'CrysAlisPro convention (1999,Acta A55,543-557)'
_diffrn_orient_matrix_UB_11      0.0090985000
_diffrn_orient_matrix_UB_12      0.0552750000
_diffrn_orient_matrix_UB_13      -0.0334925000
_diffrn_orient_matrix_UB_21      -0.0296823000
_diffrn_orient_matrix_UB_22      0.0257156000
_diffrn_orient_matrix_UB_23      0.0124805000
_diffrn_orient_matrix_UB_31      0.0124899000
_diffrn_orient_matrix_UB_32      0.0208049000
_diffrn_orient_matrix_UB_33      0.0738063000
_diffrn_radiation_monochromator  mirror
_diffrn_radiation_probe          x-ray
_diffrn_radiation_type           'Mo K\a'
_diffrn_radiation_wavelength     0.71073
_diffrn_source                   'micro-focus sealed X-ray tube'
_diffrn_source_type              'SuperNova (Mo) X-ray Source'
_reflns_Friedel_coverage         0.000
_reflns_Friedel_fraction_full    .
_reflns_Friedel_fraction_max     .
_reflns_number_gt                3048
_reflns_number_total             3580
_reflns_odcompleteness_completeness 99.93
_reflns_odcompleteness_iscentric 1
_reflns_odcompleteness_theta     26.32
_reflns_special_details          
;
 Reflections were merged by SHELXL according to the crystal
 class for the calculation of statistics and refinement.
 
 _reflns_Friedel_fraction is defined as the number of unique
 Friedel pairs measured divided by the number that would be
 possible theoretically, ignoring centric projections and
 systematic absences.
;
_reflns_threshold_expression     'I > 2\s(I)'
_computing_cell_refinement       'CrysAlisPro 1.171.38.43f (Rigaku OD, 2015)'
_computing_data_collection       'CrysAlisPro 1.171.38.43f (Rigaku OD, 2015)'
_computing_data_reduction        'CrysAlisPro 1.171.38.43f (Rigaku OD, 2015)'
_computing_molecular_graphics    'Olex2 1.3-alpha (Dolomanov et al., 2009)'
_computing_publication_material  'Olex2 1.3-alpha (Dolomanov et al., 2009)'
_computing_structure_refinement  'SHELXL 2018/3 (Sheldrick, 2015)'
_computing_structure_solution    'SHELXT 2018/2 (Sheldrick, 2018)'
_refine_diff_density_max         0.173
_refine_diff_density_min         -0.242
_refine_diff_density_rms         0.055
_refine_ls_extinction_coef       .
_refine_ls_extinction_method     none
_refine_ls_goodness_of_fit_ref   1.050
_refine_ls_hydrogen_treatment    constr
_refine_ls_matrix_type           full
_refine_ls_number_parameters     280
_refine_ls_number_reflns         3580
_refine_ls_number_restraints     0
_refine_ls_R_factor_all          0.0505
_refine_ls_R_factor_gt           0.0420
_refine_ls_restrained_S_all      1.050
_refine_ls_shift/su_max          0.000
_refine_ls_shift/su_mean         0.000
_refine_ls_structure_factor_coef Fsqd
_refine_ls_weighting_details     
'w=1/[\s^2^(Fo^2^)+(0.0475P)^2^+0.5763P] where P=(Fo^2^+2Fc^2^)/3'
_refine_ls_weighting_scheme      calc
_refine_ls_wR_factor_gt          0.0975
_refine_ls_wR_factor_ref         0.1039
_refine_special_details          ?
_olex2_refinement_description    
;
1. Fixed Uiso
 At 1.2 times of:
  All C(H) groups, All C(H,H) groups
2.a Secondary CH2 refined with riding coordinates:
 C23(H23A,H23B), C24(H24A,H24B), C25(H25A,H25B), C26(H26A,H26B)
2.b Aromatic/amide H refined with riding coordinates:
 C2(H2), C3(H3), C4(H4), C5(H5), C6(H6), C8(H8), C9(H9), C10(H10), C11(H11),
 C12(H12), C14(H14), C15(H15), C17(H17), C18(H18), C20(H20), C21(H21)
;
_atom_sites_solution_hydrogens   geom
_atom_sites_solution_primary     dual
_atom_sites_solution_secondary   ?
loop_
_atom_site_label
_atom_site_type_symbol
_atom_site_fract_x
_atom_site_fract_y
_atom_site_fract_z
_atom_site_U_iso_or_equiv
_atom_site_adp_type
_atom_site_occupancy
_atom_site_site_symmetry_order
_atom_site_calc_flag
_atom_site_refinement_flags_posn
_atom_site_refinement_flags_adp
_atom_site_refinement_flags_occupancy
_atom_site_disorder_assembly
_atom_site_disorder_group
O1 O 0.73255(5) 0.57530(11) -0.00479(12) 0.0256(3) Uani 1 1 d . . . . .
N1 N 0.17763(6) 0.62573(12) 0.36735(14) 0.0188(3) Uani 1 1 d . . . . .
N2 N 0.47199(6) 0.55926(13) 0.27149(14) 0.0207(3) Uani 1 1 d . . . . .
N3 N 0.53212(6) 0.55558(12) 0.23193(14) 0.0205(3) Uani 1 1 d . . . . .
N4 N 0.61689(5) 0.63841(12) 0.11679(13) 0.0175(3) Uani 1 1 d . . . . .
C1 C 0.15177(7) 0.51065(14) 0.40088(16) 0.0169(3) Uani 1 1 d . . . . .
C2 C 0.10993(7) 0.50137(15) 0.51471(17) 0.0206(4) Uani 1 1 d . . . . .
H2 H 0.099111 0.570156 0.568514 0.025 Uiso 1 1 calc R U . . .
C3 C 0.08453(7) 0.39005(15) 0.54759(17) 0.0224(4) Uani 1 1 d . . . . .
H3 H 0.055616 0.384775 0.621428 0.027 Uiso 1 1 calc R U . . .
C4 C 0.10153(7) 0.28660(15) 0.47227(17) 0.0222(4) Uani 1 1 d . . . . .
H4 H 0.084907 0.211622 0.496507 0.027 Uiso 1 1 calc R U . . .
C5 C 0.14374(7) 0.29545(15) 0.35977(17) 0.0206(4) Uani 1 1 d . . . . .
H5 H 0.155907 0.225830 0.309665 0.025 Uiso 1 1 calc R U . . .
C6 C 0.16780(7) 0.40710(15) 0.32179(16) 0.0188(4) Uani 1 1 d . . . . .
H6 H 0.194668 0.412862 0.243422 0.023 Uiso 1 1 calc R U . . .
C7 C 0.13808(7) 0.73006(14) 0.36579(16) 0.0163(3) Uani 1 1 d . . . . .
C8 C 0.15989(7) 0.83842(14) 0.43253(16) 0.0183(3) Uani 1 1 d . . . . .
H8 H 0.201544 0.844356 0.474722 0.022 Uiso 1 1 calc R U . . .
C9 C 0.12011(7) 0.93795(15) 0.43687(16) 0.0203(4) Uani 1 1 d . . . . .
H9 H 0.135275 1.010476 0.480716 0.024 Uiso 1 1 calc R U . . .
C10 C 0.05771(7) 0.92931(16) 0.37584(17) 0.0220(4) Uani 1 1 d . . . . .
H10 H 0.030647 0.995194 0.381120 0.026 Uiso 1 1 calc R U . . .
C11 C 0.03602(7) 0.82234(16) 0.30720(17) 0.0222(4) Uani 1 1 d . . . . .
H11 H -0.005714 0.816553 0.265579 0.027 Uiso 1 1 calc R U . . .
C12 C 0.07587(7) 0.72382(15) 0.29989(17) 0.0203(4) Uani 1 1 d . . . . .
H12 H 0.061131 0.652966 0.250779 0.024 Uiso 1 1 calc R U . . .
C13 C 0.24192(7) 0.63504(14) 0.33916(16) 0.0162(3) Uani 1 1 d . . . . .
C14 C 0.26203(7) 0.72343(14) 0.24026(16) 0.0171(3) Uani 1 1 d . . . . .
H14 H 0.233164 0.779355 0.195379 0.020 Uiso 1 1 calc R U . . .
C15 C 0.32433(7) 0.72913(14) 0.20793(16) 0.0169(3) Uani 1 1 d . . . . .
H15 H 0.336449 0.788170 0.140030 0.020 Uiso 1 1 calc R U . . .
C16 C 0.36952(7) 0.64861(14) 0.27448(16) 0.0162(3) Uani 1 1 d . . . . .
C17 C 0.34933(7) 0.56121(14) 0.37541(16) 0.0178(3) Uani 1 1 d . . . . .
H17 H 0.378375 0.506229 0.421676 0.021 Uiso 1 1 calc R U . . .
C18 C 0.28704(7) 0.55478(14) 0.40791(16) 0.0175(3) Uani 1 1 d . . . . .
H18 H 0.274945 0.496235 0.476504 0.021 Uiso 1 1 calc R U . . .
C19 C 0.43560(7) 0.65505(14) 0.23439(16) 0.0164(3) Uani 1 1 d . . . . .
C20 C 0.45944(7) 0.75679(15) 0.16046(17) 0.0205(4) Uani 1 1 d . . . . .
H20 H 0.434730 0.825778 0.141539 0.025 Uiso 1 1 calc R U . . .
C21 C 0.51906(7) 0.75224(15) 0.11741(17) 0.0208(4) Uani 1 1 d . . . . .
H21 H 0.535900 0.816852 0.065793 0.025 Uiso 1 1 calc R U . . .
C22 C 0.55451(7) 0.64719(14) 0.15313(16) 0.0169(3) Uani 1 1 d . . . . .
C23 C 0.62970(7) 0.67360(16) -0.04063(17) 0.0219(4) Uani 1 1 d . . . . .
H23A H 0.609593 0.750822 -0.067006 0.026 Uiso 1 1 calc R U . . .
H23B H 0.612191 0.613248 -0.113740 0.026 Uiso 1 1 calc R U . . .
C24 C 0.69981(7) 0.68411(16) -0.05124(18) 0.0254(4) Uani 1 1 d . . . . .
H24A H 0.707537 0.703030 -0.156927 0.030 Uiso 1 1 calc R U . . .
H24B H 0.716222 0.750522 0.013862 0.030 Uiso 1 1 calc R U . . .
C25 C 0.72050(7) 0.54639(16) 0.14960(17) 0.0230(4) Uani 1 1 d . . . . .
H25A H 0.736022 0.611633 0.217806 0.028 Uiso 1 1 calc R U . . .
H25B H 0.743302 0.473051 0.181736 0.028 Uiso 1 1 calc R U . . .
C26 C 0.65112(7) 0.52772(15) 0.16476(18) 0.0214(4) Uani 1 1 d . . . . .
H26A H 0.635559 0.460247 0.100395 0.026 Uiso 1 1 calc R U . . .
H26B H 0.644540 0.508816 0.271166 0.026 Uiso 1 1 calc R U . . .

loop_
_atom_site_aniso_label
_atom_site_aniso_U_11
_atom_site_aniso_U_22
_atom_site_aniso_U_33
_atom_site_aniso_U_23
_atom_site_aniso_U_13
_atom_site_aniso_U_12
O1 0.0238(6) 0.0267(7) 0.0279(6) 0.0042(5) 0.0107(4) 0.0065(5)
N1 0.0147(6) 0.0151(7) 0.0270(7) 0.0002(6) 0.0039(5) 0.0002(5)
N2 0.0141(6) 0.0228(8) 0.0255(7) 0.0022(6) 0.0035(5) 0.0025(6)
N3 0.0157(7) 0.0215(8) 0.0247(7) 0.0032(6) 0.0035(5) 0.0020(6)
N4 0.0150(6) 0.0186(8) 0.0190(6) 0.0026(5) 0.0024(5) 0.0022(5)
C1 0.0148(7) 0.0177(9) 0.0179(7) 0.0010(6) -0.0010(5) -0.0003(6)
C2 0.0238(8) 0.0181(9) 0.0200(8) -0.0026(7) 0.0035(6) 0.0000(7)
C3 0.0225(8) 0.0231(10) 0.0224(8) 0.0014(7) 0.0068(6) -0.0024(7)
C4 0.0229(8) 0.0173(9) 0.0256(8) 0.0041(7) -0.0018(6) -0.0034(7)
C5 0.0197(8) 0.0188(9) 0.0225(8) -0.0042(7) -0.0033(6) 0.0025(7)
C6 0.0156(7) 0.0223(10) 0.0183(7) -0.0009(7) 0.0009(6) 0.0010(7)
C7 0.0159(7) 0.0171(9) 0.0165(7) 0.0023(6) 0.0043(5) 0.0005(6)
C8 0.0156(7) 0.0218(9) 0.0175(7) 0.0016(6) 0.0017(5) 0.0003(7)
C9 0.0261(8) 0.0177(9) 0.0175(8) 0.0010(6) 0.0048(6) 0.0009(7)
C10 0.0213(8) 0.0233(10) 0.0228(8) 0.0069(7) 0.0086(6) 0.0065(7)
C11 0.0134(7) 0.0285(10) 0.0250(8) 0.0068(7) 0.0029(6) 0.0003(7)
C12 0.0183(8) 0.0218(10) 0.0210(8) 0.0008(7) 0.0030(6) -0.0024(7)
C13 0.0153(7) 0.0171(9) 0.0164(7) -0.0047(6) 0.0018(5) -0.0003(6)
C14 0.0163(7) 0.0168(9) 0.0175(7) -0.0017(6) -0.0016(6) 0.0025(6)
C15 0.0188(8) 0.0153(9) 0.0165(7) -0.0001(6) 0.0013(6) -0.0019(6)
C16 0.0165(7) 0.0160(9) 0.0160(7) -0.0029(6) 0.0003(5) -0.0008(6)
C17 0.0180(8) 0.0159(9) 0.0190(8) -0.0015(6) -0.0012(6) 0.0036(6)
C18 0.0198(8) 0.0161(9) 0.0166(7) 0.0003(6) 0.0019(6) -0.0016(7)
C19 0.0162(7) 0.0157(9) 0.0168(7) -0.0034(6) -0.0010(5) 0.0003(7)
C20 0.0165(8) 0.0159(9) 0.0286(8) 0.0013(7) -0.0002(6) 0.0035(7)
C21 0.0179(8) 0.0190(9) 0.0254(8) 0.0029(7) 0.0018(6) -0.0018(7)
C22 0.0164(7) 0.0174(9) 0.0164(7) -0.0016(6) -0.0010(5) -0.0004(7)
C23 0.0225(8) 0.0230(10) 0.0203(8) 0.0031(7) 0.0030(6) 0.0021(7)
C24 0.0242(9) 0.0265(10) 0.0264(8) 0.0069(7) 0.0070(6) 0.0031(7)
C25 0.0220(8) 0.0226(10) 0.0249(8) 0.0049(7) 0.0053(6) 0.0058(7)
C26 0.0208(8) 0.0192(9) 0.0245(8) 0.0034(7) 0.0040(6) 0.0041(7)

_geom_special_details            
;
 All esds (except the esd in the dihedral angle between two l.s. planes)
 are estimated using the full covariance matrix.  The cell esds are taken
 into account individually in the estimation of esds in distances, angles
 and torsion angles; correlations between esds in cell parameters are only
 used when they are defined by crystal symmetry.  An approximate (isotropic)
 treatment of cell esds is used for estimating esds involving l.s. planes.
;
loop_
_geom_bond_atom_site_label_1
_geom_bond_atom_site_label_2
_geom_bond_distance
_geom_bond_site_symmetry_2
_geom_bond_publ_flag
O1 C24 1.426(2) . ?
O1 C25 1.4242(18) . ?
N1 C1 1.422(2) . ?
N1 C7 1.423(2) . ?
N1 C13 1.4148(18) . ?
N2 N3 1.3551(16) . ?
N2 C19 1.331(2) . ?
N3 C22 1.331(2) . ?
N4 C22 1.3951(18) . ?
N4 C23 1.4705(18) . ?
N4 C26 1.461(2) . ?
C1 C2 1.393(2) . ?
C1 C6 1.390(2) . ?
C2 H2 0.9300 . ?
C2 C3 1.380(2) . ?
C3 H3 0.9300 . ?
C3 C4 1.378(2) . ?
C4 H4 0.9300 . ?
C4 C5 1.389(2) . ?
C5 H5 0.9300 . ?
C5 C6 1.383(2) . ?
C6 H6 0.9300 . ?
C7 C8 1.388(2) . ?
C7 C12 1.395(2) . ?
C8 H8 0.9300 . ?
C8 C9 1.388(2) . ?
C9 H9 0.9300 . ?
C9 C10 1.387(2) . ?
C10 H10 0.9300 . ?
C10 C11 1.381(2) . ?
C11 H11 0.9300 . ?
C11 C12 1.382(2) . ?
C12 H12 0.9300 . ?
C13 C14 1.391(2) . ?
C13 C18 1.398(2) . ?
C14 H14 0.9300 . ?
C14 C15 1.381(2) . ?
C15 H15 0.9300 . ?
C15 C16 1.394(2) . ?
C16 C17 1.396(2) . ?
C16 C19 1.480(2) . ?
C17 H17 0.9300 . ?
C17 C18 1.382(2) . ?
C18 H18 0.9300 . ?
C19 C20 1.409(2) . ?
C20 H20 0.9300 . ?
C20 C21 1.356(2) . ?
C21 H21 0.9300 . ?
C21 C22 1.400(2) . ?
C23 H23A 0.9700 . ?
C23 H23B 0.9700 . ?
C23 C24 1.507(2) . ?
C24 H24A 0.9700 . ?
C24 H24B 0.9700 . ?
C25 H25A 0.9700 . ?
C25 H25B 0.9700 . ?
C25 C26 1.508(2) . ?
C26 H26A 0.9700 . ?
C26 H26B 0.9700 . ?

loop_
_geom_angle_atom_site_label_1
_geom_angle_atom_site_label_2
_geom_angle_atom_site_label_3
_geom_angle
_geom_angle_site_symmetry_1
_geom_angle_site_symmetry_3
_geom_angle_publ_flag
C25 O1 C24 109.24(11) . . ?
C1 N1 C7 118.81(12) . . ?
C13 N1 C1 119.87(13) . . ?
C13 N1 C7 121.30(13) . . ?
C19 N2 N3 120.27(13) . . ?
C22 N3 N2 119.85(13) . . ?
C22 N4 C23 116.91(11) . . ?
C22 N4 C26 116.93(12) . . ?
C26 N4 C23 110.82(12) . . ?
C2 C1 N1 119.66(14) . . ?
C6 C1 N1 120.87(13) . . ?
C6 C1 C2 119.47(15) . . ?
C1 C2 H2 120.0 . . ?
C3 C2 C1 119.97(15) . . ?
C3 C2 H2 120.0 . . ?
C2 C3 H3 119.6 . . ?
C4 C3 C2 120.76(14) . . ?
C4 C3 H3 119.6 . . ?
C3 C4 H4 120.3 . . ?
C3 C4 C5 119.35(15) . . ?
C5 C4 H4 120.3 . . ?
C4 C5 H5 119.8 . . ?
C6 C5 C4 120.46(15) . . ?
C6 C5 H5 119.8 . . ?
C1 C6 H6 120.0 . . ?
C5 C6 C1 119.92(14) . . ?
C5 C6 H6 120.0 . . ?
C8 C7 N1 121.01(13) . . ?
C8 C7 C12 118.84(14) . . ?
C12 C7 N1 120.13(14) . . ?
C7 C8 H8 119.7 . . ?
C9 C8 C7 120.60(14) . . ?
C9 C8 H8 119.7 . . ?
C8 C9 H9 120.0 . . ?
C10 C9 C8 120.02(15) . . ?
C10 C9 H9 120.0 . . ?
C9 C10 H10 120.2 . . ?
C11 C10 C9 119.62(15) . . ?
C11 C10 H10 120.2 . . ?
C10 C11 H11 119.8 . . ?
C10 C11 C12 120.50(14) . . ?
C12 C11 H11 119.8 . . ?
C7 C12 H12 119.8 . . ?
C11 C12 C7 120.36(15) . . ?
C11 C12 H12 119.8 . . ?
C14 C13 N1 120.93(13) . . ?
C14 C13 C18 117.93(13) . . ?
C18 C13 N1 121.14(14) . . ?
C13 C14 H14 119.6 . . ?
C15 C14 C13 120.80(14) . . ?
C15 C14 H14 119.6 . . ?
C14 C15 H15 119.2 . . ?
C14 C15 C16 121.68(14) . . ?
C16 C15 H15 119.2 . . ?
C15 C16 C17 117.33(13) . . ?
C15 C16 C19 120.38(13) . . ?
C17 C16 C19 122.26(14) . . ?
C16 C17 H17 119.4 . . ?
C18 C17 C16 121.29(14) . . ?
C18 C17 H17 119.4 . . ?
C13 C18 H18 119.5 . . ?
C17 C18 C13 120.95(14) . . ?
C17 C18 H18 119.5 . . ?
N2 C19 C16 116.68(14) . . ?
N2 C19 C20 121.02(13) . . ?
C20 C19 C16 122.30(14) . . ?
C19 C20 H20 120.6 . . ?
C21 C20 C19 118.76(15) . . ?
C21 C20 H20 120.6 . . ?
C20 C21 H21 121.1 . . ?
C20 C21 C22 117.90(15) . . ?
C22 C21 H21 121.1 . . ?
N3 C22 N4 117.12(13) . . ?
N3 C22 C21 121.98(13) . . ?
N4 C22 C21 120.74(14) . . ?
N4 C23 H23A 109.6 . . ?
N4 C23 H23B 109.6 . . ?
N4 C23 C24 110.19(12) . . ?
H23A C23 H23B 108.1 . . ?
C24 C23 H23A 109.6 . . ?
C24 C23 H23B 109.6 . . ?
O1 C24 C23 112.26(14) . . ?
O1 C24 H24A 109.2 . . ?
O1 C24 H24B 109.2 . . ?
C23 C24 H24A 109.2 . . ?
C23 C24 H24B 109.2 . . ?
H24A C24 H24B 107.9 . . ?
O1 C25 H25A 109.2 . . ?
O1 C25 H25B 109.2 . . ?
O1 C25 C26 111.96(12) . . ?
H25A C25 H25B 107.9 . . ?
C26 C25 H25A 109.2 . . ?
C26 C25 H25B 109.2 . . ?
N4 C26 C25 109.14(13) . . ?
N4 C26 H26A 109.9 . . ?
N4 C26 H26B 109.9 . . ?
C25 C26 H26A 109.9 . . ?
C25 C26 H26B 109.9 . . ?
H26A C26 H26B 108.3 . . ?

loop_
_geom_torsion_atom_site_label_1
_geom_torsion_atom_site_label_2
_geom_torsion_atom_site_label_3
_geom_torsion_atom_site_label_4
_geom_torsion
_geom_torsion_site_symmetry_1
_geom_torsion_site_symmetry_2
_geom_torsion_site_symmetry_3
_geom_torsion_site_symmetry_4
_geom_torsion_publ_flag
O1 C25 C26 N4 -59.08(17) . . . . ?
N1 C1 C2 C3 179.84(13) . . . . ?
N1 C1 C6 C5 177.85(13) . . . . ?
N1 C7 C8 C9 -176.96(13) . . . . ?
N1 C7 C12 C11 175.66(13) . . . . ?
N1 C13 C14 C15 -177.28(13) . . . . ?
N1 C13 C18 C17 177.47(13) . . . . ?
N2 N3 C22 N4 179.57(12) . . . . ?
N2 N3 C22 C21 4.2(2) . . . . ?
N2 C19 C20 C21 4.7(2) . . . . ?
N3 N2 C19 C16 176.76(12) . . . . ?
N3 N2 C19 C20 -3.2(2) . . . . ?
N4 C23 C24 O1 55.78(18) . . . . ?
C1 N1 C7 C8 137.43(14) . . . . ?
C1 N1 C7 C12 -40.99(19) . . . . ?
C1 N1 C13 C14 149.41(14) . . . . ?
C1 N1 C13 C18 -29.7(2) . . . . ?
C1 C2 C3 C4 2.0(2) . . . . ?
C2 C1 C6 C5 -2.0(2) . . . . ?
C2 C3 C4 C5 -1.3(2) . . . . ?
C3 C4 C5 C6 -1.0(2) . . . . ?
C4 C5 C6 C1 2.7(2) . . . . ?
C6 C1 C2 C3 -0.3(2) . . . . ?
C7 N1 C1 C2 -39.48(19) . . . . ?
C7 N1 C1 C6 140.67(14) . . . . ?
C7 N1 C13 C14 -31.8(2) . . . . ?
C7 N1 C13 C18 149.15(14) . . . . ?
C7 C8 C9 C10 0.8(2) . . . . ?
C8 C7 C12 C11 -2.8(2) . . . . ?
C8 C9 C10 C11 -1.8(2) . . . . ?
C9 C10 C11 C12 0.4(2) . . . . ?
C10 C11 C12 C7 1.9(2) . . . . ?
C12 C7 C8 C9 1.5(2) . . . . ?
C13 N1 C1 C2 139.36(14) . . . . ?
C13 N1 C1 C6 -40.49(19) . . . . ?
C13 N1 C7 C8 -41.39(19) . . . . ?
C13 N1 C7 C12 140.19(14) . . . . ?
C13 C14 C15 C16 -1.1(2) . . . . ?
C14 C13 C18 C17 -1.6(2) . . . . ?
C14 C15 C16 C17 0.2(2) . . . . ?
C14 C15 C16 C19 178.43(13) . . . . ?
C15 C16 C17 C18 0.0(2) . . . . ?
C15 C16 C19 N2 -164.18(13) . . . . ?
C15 C16 C19 C20 15.7(2) . . . . ?
C16 C17 C18 C13 0.7(2) . . . . ?
C16 C19 C20 C21 -175.24(14) . . . . ?
C17 C16 C19 N2 14.0(2) . . . . ?
C17 C16 C19 C20 -166.08(14) . . . . ?
C18 C13 C14 C15 1.8(2) . . . . ?
C19 N2 N3 C22 -1.2(2) . . . . ?
C19 C16 C17 C18 -178.20(13) . . . . ?
C19 C20 C21 C22 -1.8(2) . . . . ?
C20 C21 C22 N3 -2.5(2) . . . . ?
C20 C21 C22 N4 -177.79(13) . . . . ?
C22 N4 C23 C24 168.23(14) . . . . ?
C22 N4 C26 C25 -167.00(12) . . . . ?
C23 N4 C22 N3 136.61(14) . . . . ?
C23 N4 C22 C21 -47.9(2) . . . . ?
C23 N4 C26 C25 55.57(16) . . . . ?
C24 O1 C25 C26 59.77(17) . . . . ?
C25 O1 C24 C23 -57.99(17) . . . . ?
C26 N4 C22 N3 1.77(19) . . . . ?
C26 N4 C22 C21 177.25(13) . . . . ?
C26 N4 C23 C24 -54.33(17) . . . . ?

_shelx_res_file                  
;
TITL 02-0816_a.res in P2(1)/c
    02-0816.res
    created by SHELXL-2018/3 at 15:17:14 on 16-Aug-2020
REM Old TITL 02-0816 in P2(1)/c
REM SHELXT solution in P2(1)/c: R1 0.127, Rweak 0.102, Alpha 0.021
REM <I/s> 0.647 for 226 systematic absences, Orientation as input
REM Formula found by SHELXT: C26 N4 O
CELL 0.71073 21.2739 11.0135 8.6873 90 95.211 90
ZERR 4 0.0012 0.0008 0.0005 0 0.005 0
LATT 1
SYMM -X,0.5+Y,0.5-Z
SFAC C H N O
UNIT 104 96 16 4

L.S. 20
PLAN  2
CONF
BOND
list 4
MORE -1
BOND $H
fmap 2 53
acta
OMIT -3 50
REM <olex2.extras>
REM <HklSrc "%.\\02-0816.hkl">
REM </olex2.extras>

WGHT    0.047500    0.576300
FVAR       0.42979
O1    4    0.732547    0.575304   -0.004786    11.00000    0.02378    0.02667 =
         0.02786    0.00423    0.01068    0.00649
N1    3    0.177629    0.625729    0.367348    11.00000    0.01466    0.01511 =
         0.02705    0.00018    0.00393    0.00017
N2    3    0.471990    0.559258    0.271493    11.00000    0.01411    0.02275 =
         0.02549    0.00223    0.00346    0.00252
N3    3    0.532125    0.555582    0.231931    11.00000    0.01568    0.02152 =
         0.02469    0.00321    0.00348    0.00198
N4    3    0.616887    0.638414    0.116785    11.00000    0.01503    0.01855 =
         0.01901    0.00255    0.00242    0.00220
C1    1    0.151766    0.510655    0.400880    11.00000    0.01475    0.01766 =
         0.01788    0.00097   -0.00100   -0.00032
C2    1    0.109926    0.501371    0.514706    11.00000    0.02383    0.01814 =
         0.02004   -0.00265    0.00346    0.00001
AFIX  43
H2    2    0.099111    0.570156    0.568514    11.00000   -1.20000
AFIX   0
C3    1    0.084531    0.390055    0.547593    11.00000    0.02254    0.02306 =
         0.02236    0.00144    0.00677   -0.00237
AFIX  43
H3    2    0.055616    0.384775    0.621428    11.00000   -1.20000
AFIX   0
C4    1    0.101530    0.286604    0.472266    11.00000    0.02293    0.01727 =
         0.02562    0.00408   -0.00176   -0.00342
AFIX  43
H4    2    0.084907    0.211622    0.496507    11.00000   -1.20000
AFIX   0
C5    1    0.143741    0.295452    0.359774    11.00000    0.01967    0.01877 =
         0.02247   -0.00424   -0.00331    0.00250
AFIX  43
H5    2    0.155907    0.225830    0.309665    11.00000   -1.20000
AFIX   0
C6    1    0.167799    0.407099    0.321787    11.00000    0.01557    0.02229 =
         0.01828   -0.00085    0.00085    0.00104
AFIX  43
H6    2    0.194668    0.412862    0.243422    11.00000   -1.20000
AFIX   0
C7    1    0.138083    0.730062    0.365787    11.00000    0.01595    0.01707 =
         0.01651    0.00231    0.00430    0.00051
C8    1    0.159890    0.838417    0.432530    11.00000    0.01563    0.02176 =
         0.01750    0.00164    0.00171    0.00033
AFIX  43
H8    2    0.201544    0.844356    0.474722    11.00000   -1.20000
AFIX   0
C9    1    0.120106    0.937951    0.436873    11.00000    0.02614    0.01775 =
         0.01754    0.00099    0.00481    0.00086
AFIX  43
H9    2    0.135275    1.010476    0.480716    11.00000   -1.20000
AFIX   0
C10   1    0.057713    0.929314    0.375840    11.00000    0.02126    0.02325 =
         0.02277    0.00691    0.00865    0.00648
AFIX  43
H10   2    0.030647    0.995194    0.381120    11.00000   -1.20000
AFIX   0
C11   1    0.036023    0.822343    0.307203    11.00000    0.01336    0.02847 =
         0.02499    0.00678    0.00291    0.00027
AFIX  43
H11   2   -0.005714    0.816553    0.265579    11.00000   -1.20000
AFIX   0
C12   1    0.075867    0.723817    0.299890    11.00000    0.01828    0.02181 =
         0.02098    0.00085    0.00298   -0.00243
AFIX  43
H12   2    0.061131    0.652966    0.250779    11.00000   -1.20000
AFIX   0
C13   1    0.241915    0.635043    0.339158    11.00000    0.01525    0.01714 =
         0.01638   -0.00474    0.00177   -0.00030
C14   1    0.262026    0.723430    0.240259    11.00000    0.01630    0.01676 =
         0.01754   -0.00167   -0.00163    0.00246
AFIX  43
H14   2    0.233164    0.779355    0.195379    11.00000   -1.20000
AFIX   0
C15   1    0.324329    0.729125    0.207926    11.00000    0.01883    0.01533 =
         0.01645   -0.00008    0.00133   -0.00185
AFIX  43
H15   2    0.336449    0.788170    0.140030    11.00000   -1.20000
AFIX   0
C16   1    0.369521    0.648610    0.274477    11.00000    0.01647    0.01600 =
         0.01604   -0.00291    0.00033   -0.00084
C17   1    0.349331    0.561209    0.375407    11.00000    0.01801    0.01591 =
         0.01897   -0.00149   -0.00122    0.00364
AFIX  43
H17   2    0.378375    0.506229    0.421676    11.00000   -1.20000
AFIX   0
C18   1    0.287040    0.554782    0.407912    11.00000    0.01980    0.01612 =
         0.01662    0.00030    0.00193   -0.00161
AFIX  43
H18   2    0.274945    0.496235    0.476504    11.00000   -1.20000
AFIX   0
C19   1    0.435597    0.655051    0.234387    11.00000    0.01617    0.01570 =
         0.01684   -0.00342   -0.00103    0.00033
C20   1    0.459436    0.756787    0.160459    11.00000    0.01652    0.01591 =
         0.02859    0.00132   -0.00017    0.00347
AFIX  43
H20   2    0.434730    0.825778    0.141539    11.00000   -1.20000
AFIX   0
C21   1    0.519063    0.752244    0.117412    11.00000    0.01786    0.01898 =
         0.02545    0.00290    0.00179   -0.00179
AFIX  43
H21   2    0.535900    0.816852    0.065793    11.00000   -1.20000
AFIX   0
C22   1    0.554505    0.647187    0.153129    11.00000    0.01639    0.01736 =
         0.01637   -0.00160   -0.00100   -0.00045
C23   1    0.629695    0.673601   -0.040632    11.00000    0.02251    0.02301 =
         0.02034    0.00312    0.00300    0.00213
AFIX  23
H23A  2    0.609593    0.750822   -0.067006    11.00000   -1.20000
H23B  2    0.612191    0.613248   -0.113740    11.00000   -1.20000
AFIX   0
C24   1    0.699810    0.684107   -0.051236    11.00000    0.02416    0.02649 =
         0.02640    0.00694    0.00695    0.00307
AFIX  23
H24A  2    0.707537    0.703030   -0.156927    11.00000   -1.20000
H24B  2    0.716222    0.750522    0.013862    11.00000   -1.20000
AFIX   0
C25   1    0.720504    0.546386    0.149603    11.00000    0.02196    0.02263 =
         0.02491    0.00487    0.00526    0.00576
AFIX  23
H25A  2    0.736022    0.611633    0.217806    11.00000   -1.20000
H25B  2    0.743302    0.473051    0.181736    11.00000   -1.20000
AFIX   0
C26   1    0.651119    0.527723    0.164762    11.00000    0.02077    0.01916 =
         0.02454    0.00339    0.00398    0.00412
AFIX  23
H26A  2    0.635559    0.460247    0.100395    11.00000   -1.20000
H26B  2    0.644540    0.508816    0.271166    11.00000   -1.20000
AFIX   0
HKLF 4


REM  02-0816_a.res in P2(1)/c
REM wR2 = 0.1039, GooF = S = 1.050, Restrained GooF = 1.050 for all data
REM R1 = 0.0420 for 3048 Fo > 4sig(Fo) and 0.0505 for all 3580 data
REM 280 parameters refined using 0 restraints

END

WGHT      0.0475      0.5765

REM Highest difference peak  0.173,  deepest hole -0.242,  1-sigma level  0.055
Q1    1   0.2009  0.4040  0.1705  11.00000  0.05    0.17
Q2    1   0.1166  0.7283  0.2803  11.00000  0.05    0.16
;
_shelx_res_checksum              86683
_shelx_hkl_file                  
;
  -3   0   0  412.94    4.05
  -4   0   0 1031.52    7.46
  -5   0   0 2642.34   13.34
  -6   0   0   27.60    1.56
  -7   0   0  200.87    4.43
  -8   0   0  264.98    5.41
  -9   0   0  698.13    9.38
 -10   0   0 1617.22   15.19
 -11   0   0 1662.36   16.19
 -12   0   0  200.34    5.95
 -13   0   0  125.01    4.92
 -14   0   0   34.49    2.73
 -15   0   0    7.77    1.45
 -16   0   0   80.23    4.52
 -17   0   0    6.33    1.49
 -18   0   0    5.47    1.42
 -19   0   0   49.54    4.05
 -20   0   0   47.13    4.07
 -21   0   0   27.89    3.23
 -22   0   0   23.74    3.14
 -23   0   0    5.01    1.64
 -24   0   0    9.90    2.23
 -25   0   0    9.68    2.36
 -26   0   0    3.28    1.66
   1  -1   0  266.33    3.90
  -1  -1   0  266.45    3.96
  -2  -1   0  242.85    3.61
  -3  -1   0   18.41    1.07
  -4  -1   0    1.28    0.32
  -5  -1   0  121.45    3.23
  -6  -1   0  147.40    3.80
  -7  -1   0  444.39    7.08
  -8   1   0    0.31    0.17
  -8  -1   0    0.97    0.55
  -9   1   0   76.72    3.10
  -9  -1   0   73.03    3.26
 -10   1   0  310.05    6.56
 -10  -1   0  317.06    7.14
 -11  -1   0  652.55   10.94
 -11   1   0  680.18   10.25
 -12  -1   0    1.46    0.57
 -12   1   0    1.08    0.45
 -13  -1   0    0.96    0.67
 -13   1   0    0.25    0.31
 -14  -1   0   50.61    3.45
 -14   1   0   51.77    3.23
 -15  -1   0   63.67    4.01
 -15   1   0   63.27    3.72
 -16   1   0    4.04    1.02
 -16  -1   0    3.00    1.08
 -17  -1   0    7.33    1.52
 -17   1   0    6.73    1.37
 -18  -1   0   41.27    3.60
 -18   1   0   39.32    3.33
 -19  -1   0    0.22    0.70
 -19   1   0   -0.11    0.39
 -20   1   0   11.57    1.99
 -20  -1   0    9.51    1.89
 -21   1   0   58.29    4.55
 -21  -1   0   57.46    4.80
 -22  -1   0    3.36    1.36
 -22   1   0    1.81    0.88
 -23   1   0   23.23    3.10
 -23  -1   0   23.38    3.31
 -24   1   0   24.15    3.26
 -24  -1   0   26.29    3.67
 -25   1   0   -0.17    0.85
 -25  -1   0    0.94    0.77
 -26   1   0   11.15    2.47
 -26  -1   0   12.01    2.70
   0  -2   0  145.90    4.05
   1  -2   0    1.56    0.48
  -1  -2   0    1.26    0.43
  -2  -2   0  222.60    5.24
   2  -2   0  222.90    5.04
   2   2   0  225.01    4.59
  -3  -2   0   25.85    1.83
   3   2   0   25.56    1.58
  -3  -2   0   28.01    1.72
   4   2   0    3.37    0.57
  -4  -2   0    2.70    0.52
  -5  -2   0   32.97    2.01
   5   2   0   30.64    1.78
   6   2   0    8.00    0.94
  -6  -2   0    6.10    0.93
  -7  -2   0    1.68    0.51
   7   2   0    0.85    0.33
   8   2   0   80.02    3.20
  -8  -2   0   76.32    3.51
  -9  -2   0   28.45    2.26
   9   2   0   26.55    1.94
 -10  -2   0    2.29    0.72
 -11   2   0  185.48    5.44
[truncated: 310,156 more chars]
